# Supplementary material for: Transition to adult care: Exploring factors associated with transition readiness among adolescents and young people in adolescent ART clinics in Uganda
Source: PLoS One. 2021 Apr 29;16(4):e0249971. doi: 10.1371/journal.pone.0249971 (PMC8084193; doi:10.1371/journal.pone.0249971)
Supplement: S1 Dataset — (XLSX) [file pone.0249971.s001.xlsx]

## Sheet: ASSESSMENT_TOOL_FOR_READINESS_T
title	gender	facility_name	code	code0	code1	code2	code3	code4	code5	code6	code7	code8	note	age_year	gender1	curently_living_with	others_specify	mother_still_alive	Mother_level_edn	father_still_alive	father_level_edn	main_daily_giver	others_specify1	main_care_education	level_form_edn	are_you_employed	family_recvd_socialsprt	type_social_suport	others1_specify	note1	type_art_site	others_specify3	type_treatment	others9_specify	time_since_frst_clinic	time_since_frst_initiation	time_since_frst_vsart	first_cd4	latest_cd4	frstviralload_count	lviral_load-count	adherence_scale	note2	your_disease	others0_specify	how_you_gtinfected	others_specify2	disease_transmitted	others_transmitted
	2	7	7							3				18	2	1		1	3	2		1		3	2	2	2				1		1		60	58	2				0	100		1		4	She was infected by a health work	5	Health workers
	1	7	7							7				20	1	3		1	2	1	2	3		5	3	2	1	1			3	Adoloscent	1		1	1	1	0				90		1		3		2
	1	7	7							10				19	1	1		1	3	2		1		3	2	2	1	7	Got me work		3	Adoloscent	2		0	0	0	0	0	0	1020	30		1		2		2
	1	2	2		10									19	1	3		2		2		3		5	3	2	2				3	Adolescent clinic	1		84	84	0			60000	288	98		1		1		1
	2	2	2		9									11	2	2		2		2		2		5	3	2	2				3	Adolescent clinic	1		74	74	0			9123	0	100		1		1		2
	1	2	2		8									15	1	1		1	5	1	5	1		5	1	2	2				3	Adolescent clinic	2		144	144	0			76647	280	80		1		2		1
	1	2	2		7									11	1	1		1	5	1	4	1		4	1	2	2				3	Adolescent clinic	1		96	96	0			33200	126	95		1		2		3
	2	2	2		6									21	2	5	Aunty	2		2		5	Aunty	5	1	1	2				3	Adolescent clinic	1		96	96	0	0	0	1230	130	90		1		3		2
	1	2	2		5									18	1	1		1	5	1	5	1		5	1	2	2				3	Adolescent clinic	1		144	144	0			0	0	100		1		2		2
	2	2	2		4									11	2	1		1	3	1	5	5	Mother	3	1	2	2				3	Adolescent clinic	2		132	132	132			2952	1020	85		2		2		5	Do not know
	2	2	2		3									13	2	1		1	4	1	4	1		4	1	2	1	1 6			3	Adolescent clinic	2		132	132	0			17676	32	90		1		2		1
	1	2	2		2									15	1	2		2		2		2		5	1	2	1	1			3	Adolescent clinic	2		108	108	0			13491	60	95		1		2		1
	2	2	2		1									11	2	2		2		1	5	2		1	1	2	1	1			3	Adolescents clinic	1		84	84	0	501	860		661	100		1		2		3
	1	2	2		11									17	1	1		1	4	1	4	1		4	2	2	1	2 4			3	Adoloscent	2		103	103	0		450	14200	390	80		1		2		2
	1	2	2		12									18	1	3		1	3	2		5	Brother	3	2	2	1	4			3	Adoloscent	1		0	98	0		753	800	60	100		1		2		2
	1	2	2		13									17	1	1		1	2	1	3	1		3	2	2	2				3	Adoloscent	2		0	109	0	733	1690	361000	84	95		1		1		1
	1	2	2		14									14	1	1		1	5	2		5	Brother	2	1	2	2				3	Adoloscent	1		0	66	0				789	90		2		4	They have never disclosed	5	Doesn't know
	1	2	2		15									19	1	3		2		2		3		5	2	1	2				3	Adoloscent clinic	2		0	156	0	861		7699	220	85		1		1		5	Sharps, unprotected sex, mother-child
	1	5	5					1						14	1	1		2		1	5	3		1	2	2	2				3	Adolescent clinic	1		129	129	129	172		0	0	90		1		1		5	From mother, sharing sharps, blood transfusion
	2	5	5					2						11	2	1		1	5	1	5	1		5	1	2	2				3	Adolescent clinic	1		107	107	107			0	0	75		2		2		5	Not applicable
	2	5	5					3						16	2	3		2		2		5	Sister	3	1	2	2				3	Adolescent clinic	2		163	160	160	997	271	3509	839	60		1		2		5	Unprotected sex, sharing sharps
	2	5	5					4						11	2	3		1	5	2		3		5	1	2	2				3	Adolescent clinic	1		53	53	53	1469	1922	0	50	82		1		2		5	Doesn't know
	2	5	5					5						13	2	1		1	3	2		1		3	1	2	2				3	Adolescent clinic	1		30	30	30	667		0	0	90		1		2		2
	1	5	5					6						10	1	2		2		2		2		5	1	2	2				3	Adolescent clinic	1		82	82	82	279	707	0	50	85		2		2		5	Doesn't know
	2	5	5					6						16	2	1		2		1	3	1		3	2	2	2				3	Adolescent clinic	2		149	141	141			7673	1640	60		1		2		5	Sharing sharps, unprotected sex
	1	5	5					8						14	1	1		1	5	1	5	1		5	1	2	1	3			3	Adolescent clinic	1		114	111	111	777	1252	0	0	70		1		1		2
	2	5	5					9						13	2	3		2		2		3		5	1	2	2				3	Adolescent clinic	1		130	130	130			839		80		1		2		5	Unprotected sex, mother to child
	2	5	5					10						14	2	1		1	1	1	3	1		1	1	2	1	3			3	Adolescent clinic	2		0	0	0	32	150	50	11677	60		1		1		5	Unprotected sex, mother to child, sharing sharps
	2	5	5					11						14	2	3		1	5	2		1		5	1	2	2				3	Adolescent clinic	1		0	0	0	1489		0		70		1		2		5	Doesn't know
	2	5	5					12						13	2	1		1	3	2		1		3	1	2	2				3	Adolescent clinic	1		8	8	8			3310		70		1		2		5	Doesn't know
	2	5	5					13						23	2	5	Husband	1	5	1	1	5	Husband	2	1	2	2				3	Adolescent clinic	2		72	72	72					60		1		3		5	Unprotected sex, sharing sharps
	2	5	5					14						14	2	1		1	5	2		1		5	1	2	1	3 4			3	Adolescent clinic	1		109	109	109	479	1064	0	0	80		1		1		1
	1	5	5					15						12	1	1		1	3	1	5	1		3	1	2	2				3	Adolescent clinic	2		123	123	123	519	927	2756	10615	40		1		1		1
	1	5	5					16						14	1	1		1	1	2		1		1	1	2	2				3	Adolescent clinic	2		150	15	150					60		1		1		5	Unprotected sex, sharing sharps
	2	5	5					17						17	2	1		1	1	2		1		2	2	2	2				3	Adolescent clinic	2		140	140	140	348	103	8894	0	80		1		1		5	Sharing sharps, unprotected sex, mother to child
	1	5	5					18						12	1	1		1	5	2		1		5	1	2	1	3			3	Adolescent clinic	2		124	122	122	285	382	26138	70	70		1		1		3
	2	5	5					19						15	2	1		1	3	1	3	1		3	1	2	2				3	Adolescent clinic	1		53	53	53	422	0	1500		60		1		2		5	Mother to child, unprotected sex
	2	6	6						5					23	2	5	Kakaire Julius( husband)	2		1	5	5	Husband	3	4	2	1	4 6			2		1		50	49	1	0	0	0	0	100		1		3		5	Unprotected sex, accident, Sharp objects
	2	6	6						8					11	2	1		1	2	2		1		2	1	2	1	4 6			2		2		0	43	0	0	0	0	50	100		1		2		5	Don't know
	2	6	6						10					20	2	5	Husband	1	4	2		5	Husband	5	1	2	1	4			2		1		2	2	0	0	0	0	0	100		1		2		5	Sharp objects, unprotected sex
	2	6	6						12					23	2	5	She lives alone	1	5	2		5	Herself	2	1	2	1	4 6			2		1		27	27	0	0	0	0	0	100		1		3		5	Don't know
	2	6	6						14					20	2	5	Husband	1	2	1	5	5	Husband	3	1	1	2				2		1		24	23	1	0	0	0	0	100		1		3		5	Doesn't know
	2	6	6						15					20	2	1		1	5	1	5	1		5	3	1	1	4 6			3	Adolescent clinic	1		25	24	1	0	0	157	50	100		1		3		5	Unprotected sex, sharing sharp objects accidents
	2	6	6						16					22	2	5	Husband	1	2	1	3	5	Husband	4	3	1	1	4 6			2		1		62	62	0	0	0	440	0	100		1		2		4
	2	6	6						1					11	2	2		1	5	1	5	2		5	1	2	1	4			3	Adoloscent	2		0	69	69				456	100		1		2		5	Don't know
	2	6	6						2					20	2	1		1	5	1		1		5	1	2	1	4			3	Adoloscents	1		25	25	0			0	40	100		1		2		5	Don't know
	2	6	6						3					24	2	1		1	3	2		1		3	2	2	1	4 6			2		1		30	30	0	275		0	20	100		1		3		5	Unprotected sex, Sharp objects and accidents
	1	6	6						4					22	1	1		1	5	1	5	5	Brother	3	2	2	1	4 6			3	Adoloscent clinic	1		60	59	1	61		0	0	100		1		1		5	Mother-child, unprotected sex and accident
	1	6	6						6					11	1	1		1	5	1	5	1		5	1	2	2				3	Adoloscent clinic	2		0	45	0	0		7490	4176	95		2		2		5	Don't know
	1	6	6						7					16	1	1		1	1	2		1		1	2	2	1	1 4			3	Adoloscent clinic	2		57	57	0			0	245000	90		1		1		5	Unprotected sex, sharing sharps contaminated
	2	6	6						9					23	2	5	Husband	1	3	2		5	Husband	4	4	2	2				3	Adoloscent clinic	1		35	35	0	0		0	0	99		1		2		2
	2	6	6						11					20	2	5	Stays alone	1	5	1	5	5	Stays alone		2	1	2				3	Adoloscent clinic	1		50	50	0	0	750	2800	10	100		2		1		5	Mother-child, unprotected sex
	1	6	6						13					18	1	1		2		1	5	1		5	2	2	2				2		1		40	38	2	210	850	18000	50	99		1		1		2
	1	5	5					20						21	1	2		1	4	1	5	2		5	2	1	2				3	Adolescent clinic	2		62	62	62			0	0	80		1		1		5	Unprotected sex, sharing sharps, accident mother to child
	2	5	5					21						22	2	5	Lives alone	1	1	1	2	1		2	2	2	2				3	Adolescent clinic	1		12	12	12			0		90		1		3		5	Sharing sharps, unprotected sex
	1	5	5					22						24	1	1		1	2	2		1		2	2	2	1	3			3	Adolescent clinic	1		134	133	133			0	0	85		1		1		5	Blood contact, unprotected sex, accident, sharing sharps
	2	5	5					23						21	2	5	Husband	1	5	1	3	5	Husband	3	2	1	2				3	Adolescent clinic	1		6	6	6					80		1		3		2
	2	5	5					24						21	2	5	Stays alone	1	3	1	3	1		3	2	1	2				3	Adolescent clinic	1		26	26	26			0	0	90		1		3		5	Blood contact, sharing sharps, unprotected sex
	2	5	5					25						22	2	5	Alone	1	2	1	1	5	Cares for herself		5	1	2				3	Adolescent clinic	1		189	189	189	140		0	0	80		1		1		5	Unprotected sex, sharing sharps
	2	5	5					26						21	2	5	Stays alone	2		2		5	None		2	1	2				3	Adolescent clinic	1		68	64	64	355	983	0	0	90		1		1		5	Mother to child, unprotected sex, sharing sharps, blood contact
	2	5	5					27						23	2	5	Stays alone	1	5	1	5	5	Takes care of herself		2	1	2				3	Adolescent clinic	1		15	15	15			0		82		1		3		5	Unprotected sex, sharing sharps
	1	6	6						21					20	1	5	Alone	1	3	1	5	5	Himself	4	4	1	1	4			2		5	Don't know	39	39	0			0	37294	100		1		4	Accident	5	Unprotected sex,sharp objects, accident
	2	6	6						18					22	2	1		1	5	1	5	1		5	1	2	2				2		5	She doesn't know	30	30	0	0	0	0	0	95		1		2		5	Don't know
	1	6	6						20					21	1	5	Brother	1	5	1	2	5	Brother	2	1	1	2				3	Adolescent clinic	1		2	2	0	0	0	0	0	100		1		2		5	Unprotected sex,Sharp Objects
	2	6	6						23					22	2	5	Alone	1	4	2		5	Herself	4	3	1	1	4			3	Don't know	1		22	22	0	0	0	0	0	100		1		2		5	Unprotected sex
	2	6	6						28					20	2	3		1	5	2		5	Herself	3	2	1	1	4 6			3	Adolescent	1		4	3	1	0	0	0	0	100		1		3		5	Unprotected sex
	2	6	6						25					22	2	5	Husband	2		2		5	Husband	2	5	1	1	4			3	Adolescent	2		10	7	3	0	0	0	50	100		1		2		5	Unprotected sex
	2	6	6						26					24	2			1	5	1	5	5	Husband	3	1	1	1	4			3	Adolescent	1		73	71	2	0	0	0	0	100		1		2		5	Unprotected sex,sharp objects, mother to child
	2	6	6						30					23	2	1		1	2	1	3	1		2	2	1	1	4			3	Adolescent	1		30	30	0	40	0	0	0	100		1		3		5	Unprotected sex, blood transfusion
	2	6	6						31					20	2	5	Husband	1	2	1	5	5	Husband	3	2	2	1	4 7			3	Adolescent	1		60	52	8	943	0	0	0	97		1		2		5	Unprotected sex,sharp objects, accident, mother to child
	1	6	6						34					16	1	1		1	3	1	3	1		3	1	2	1	4			3	Adolescent	2		52	52	0	481	0	0	0	100		1		2		5	Unprotected sex
	1	6	6						36					11	1	1		1	5	1	5	1		5	1	2	1	4			3	Adolescent	1		42	42	0	1688	0	0	290	90		2		2		5	Don't know
	2	6	6						38					11	2	1		1	5	1	5	1		5	1	2	1	4			3	Adolescent	1		46	46	0	0	0	0	0	100		1		2		5	Don't know
	2	6	6						40					13	2	1		1	2	1	5	3		3	1	2	1	3			3	Adolescent	2		40	40	0	251	0	0	561000	100		1		2		5	Don't know
	2	6	6						42					24	2	1		1	5	1	5	1		5	1	1	1	4			3	Adolescent	1		79	67	12	424	0	0	0	60		1		3		5	Unprotected sex, sharp objects and accident
	2	6	6						17					24	2	3		1	5	1	5	3		5	1	2	2				3	Adoloscent clinic	1		9	8	1				0	100		1		2		5	Don't know
	2	6	6						19					22	2	3		1	5	2		3		5	1	2	2				3	Adoloscent clinic	1		12	9	3					89		1		3		2
	2	6	6						22					21	2	1		1	2	1	3	1		2	2	2	2				3	Adoloscent clinic	1		6	6	0					99		1		2		2
	2	6	6						24					23	2	5	Husband	2		2		5	Husband	2	2	1	2				3	Adoloscent clinic	1		49	49	0			0	0	100		1		3		5	Unprotected sex, infected sharps , accident
	2	6	6						27					22	2	3		2		2		3		3	4	2	2				3	Adoloscent clinic	2		11	7	0			32883	800	98		1		4	Accident	5	Blood transfusion , accident and unprotected sex
	2	6	6						29					21	2	5	She stays alone	2		2		5	Friend	5	2	1	1	1 4			3	Adoloscent clinic	1		16	13	3			580	0	99		1		3		5	Unprotected sex, sharing infected sharps
	2	6	6						32					20	2	1		1	2	1	5	1		2	2	1	1	4			3	Adoloscent clinic	1		60	60	0					100		1		3		2
	1	6	6						33					15	1	3		2		1	5	3		5	1	2	1	4			3	Adoloscent clinic	1		0	139	0	410	825	7881	0	99		1		2		3
	2	6	6						35					11	2	3		1	5	2		3		3	1	2	2				3	Adoloscent clinic	1		10	10	0					90		2		2		5	Don't know
	1	6	6						37					13	1	1		1	5	1	5	2		5	1	2	1	4 6			3	Adoloscent clinic	2		57	54	0	256	675	218816	50	100		1		2		5	Doesn't know
	2	6	6						39					11	2	1		1	3	1	5	1		3	1	2	1	4			3	Adoloscent clinic	1		0	86	0			21300	53	100		1		2		5	Breastfeeding, accident and unprotected sex
	2	6	6						41					10	2	1		1	3	1	5	1		3	1	2	1	4			3	Adoloscent clinic	1		0	69	0	230	695	15800	5203	100		1		2		5	Unprotected sex and breast feeding
	2	3	3			1								17	2	1		1	2	1	2	1		2	1	1	2				3	Adolescent clinic	2		75	73	2	32		109000	33800	90		1		2		5	Unprotected sex, sharing sharp objects
	2	3	3			2								13	2	1		1	2	1	3	1		2	1	2	2				3	Adolescent clinic	1		143	79	64	595	538	0	0	90		1		1		2
	1	3	3			5								23	1	1		1	1	1	2	1		1	2	1	2				3	Adolescent clinic	1		74	73	1	35		0	50	90		1		4	Sharing sharp objects	2
	1	3	3			6								17	1	1		1	2	1	2	1		2	1	1	2				3	Adolescent	1		190	69	121	42	1615	0	50	100		1		1		2
	2	3	3			7								18	2	1		1	2	2		1		2	2	2	1	1 4 5			3	Adolescent clinic	2		152	152	0	138	220	26425	634	100		1		1		5	Mother to child, unprotected sex, accident
	1	3	3			8								21	1	1		1	2	1	3	1		2	1	2	2				3	Adolescent clinic	2		63	61	2	83	1098	1098	103	90		1		1		5	Sharing sharps, unprotected sex, accidents
	2	3	3			9								23	2	3		2		1	3	3		2	4	2	2				2		2		160	160	0	148	452	54384	14700	70		1		1		5	Unprotected sex, sharing sharp objects, blood transfusion.
	2	3	3			10								11	2	1		1	2	1	3	1		2	1	2	2				3	Adolescent	2		105	105	0	469	1357	0	0	100		1		1		3
	2	3	3			11								21	2	1		1	3	2		1		3	2	1	2				3	Adolescent clinic	2		165	165	0	207	529	7786	0	72		1		1		5	Unprotected sex, mother to child
	2	3	3			12								23	2	1		1	2	1	3	1		2	1	1	2				3	Adolescent clinic	1		61	61	0	1019		2775	0	50		1		4	Sharing needles	5	Unprotected sex, sharing sharp objects, accidents
	1	3	3			13								20	1	3		2		2		3		2	2	1	2				3	Adolescent clinic	1		97	70	27	591	362	9640	1088	80		1		1		5	Unprotected sex, mother to child, accident, sharing sharps
	1	2	2		17									17	1	1		2		1	5	1		5	1	2	1	4			3	Adolescent clinic	1		84	84	84	18		159515	1767	98		2		2		5	Does not know
	2	2	2		18									17	2	2		1	2	1	3	2		5	2	2	1	4			3	Adolescent clinic	1		79	79	79	45		400	20	100		1		2		2
	1	2	2		19									19	1	3		1	2	2		3		4	2	2	1	4 7			3	Adolescent clinic	1		55	55	55	154		0	122	98		1		1		5	Mother to child , unprotected
	2	2	2		16									16	2	3		2		2		3		5	1	2	1	4 6			3	Adoloscent clinic	1		73	73	0	238		23890	50	98		1		2		2
	1	5	5					28						20	1	1		2		1	5	1		5	2	2	2				3	Adolescent clinic	1		142	142	142	83	470	0	0	85		1		2		5	Accident, unprotected sex
	1	5	5					29						24	1	3		2		2		3		3	2	1	2				3	Adolescent clinic	1		8	8	8			0		80		1		2		5	Unprotected sex, sharing sharps
	2	5	5					30						18	2	1		1	3	1	5	1		3	2	2	2				3	Adolescent clinic	1		111	111	111	686	630	0	0	90		1		1		5	Unprotected sex,sharing sharps
	2	5	5					31						18	2	3		2		1	5	3		4	2	1	2				3	Adolescent clinic	1		14	14	14			50		80		1		1		5	Unprotected sex, sharing sharps, mother to child
	2	5	5					32						18	2	1		2		1	3	1		3	2	2	2				3	Adolescent clinic	1		146	146	146	1190	759	0	1420	75		1		1		5	Unprotected sex, sharing sharps, accidents, mother to child
	2	5	5					33						17	2	1		2		1	5	1		5	2	2	2				3	Adolescent clinic	2		114	109	109	68	285	4309	379	70		1		1		5	Unprotected sex, sharing sharps
	2	5	5					34						18	2	1		1	4	1	4	1		4	2	2	2				3	Adolescent clinic	2		178	178	178			126328	4130	50		1		2		5	Sharing sharps, mother to child
	2	4	4				1							16	2	1		1	2	1	3	1		2	1	2	2				3	Adult and Adolescents	1		57	55	1	590		596		100		1		3		2
	2	4	4				2							19	2	1		1	3	1	4	1		3	1	2	2				3	Mixed	1		168	60	96	766				100		1		1		5	Mother to child, unprotected sex
	2	4	4				3							10	2	5	Well wisher	2		2		5	Well wisher	3	1	2	2				3	Mixed	1		48	36	12	1464		58	64	100		1		2		5	No
	2	4	4				4							20	2	1		1	5	1	3	1		3	1	2	2				3	Mixed	1		24	12	12					100		1		3		2
	2	4	4				5							19	2	1		1	2	1	2	1		2	2	2	2				3	Adolescent and Adult	1		12	8	4	500				100		1		3		2
	2	4	4				6							10	2	5	Mother	1	2	2		5	Mother	2	1	2	2				3	Adolescent and Adult	1		96	72	24	269	834			100		2		2		5	No
	2	4	4				7							13	2	1		1	2	1	3	1		2	1	2	2				3	Adult and Adolescent	1		156	132	24	1930	1550		152	100		1		2		2
	2	4	4				8							10	2	5	Mother	1	1	2		5	Mother	1	1	2	2				3	Adult and Adolescents	1		108	108	2	549			839	100		2		2		5	No
	2	4	4				9							13	2	1		1	2	1	3	1		2	1	2	2				3	Adult and Adolescents	1		3	4	1					100		1		2		5	Doesn't know
	2	4	4				10							24	2	1		2		1	2	5	Father	2	1	2	2				3	Adult and Adolescents	2		72	48	24				195457	100		1		3		5	Unprotected sex, sharps
	2	4	4				11							20	2	5	Husband	2		1	3	5	Husband	3	4	1	2				2		1		180	144	36	231	343	5422	19300	100		1		1		2
	2	4	4				12							24	2	5	Husband	1	1	1	1	5	Husband	2	1	2	2				2		1		60	48	12					100		1		3		2
	2	4	4				13							23	2	5	Husband	1	1	2		5	Husband	2	1	2	2				2		1		14	12	2					100		1		3		2
	2	4	4				14							22	2	5	Husband	1	1	1	2	5	Husband	2	1	2	2				2		1		19	12	7					100		1		3		2
	1	4	4				15							19	1	1		1	1	1	1	1		1	2	2	2				3	Adult and Adolescent	1		204	180	24	800	1200	1900		100		1		1		5	Mother to child, unprotected sex
	2	4	4				16							20	2	5	Mother	1	1	2		5	Mother	1	5	2	2				3	Adult and Adolescents	1		216	204	12	1100	1500	19460		100		1		1		5	Mother to child, unprotected sex
	2	4	4				17							15	2	5	Mother	1	2	2		5	Mother	2	5	2	2				3	Adult and Adolescent	1		168	156	12	757	1500	140100	51000	70		1		1		5	Mother to child, unprotected sex
	2	4	4				18							13	2	5	Father	1	2	1	4	5	Father	4	2	2	2				3	Adult and Adolescent	1		24	22	2			1388		100		1		2		5	Mother to child, sharing sharp objects, unprotected sex
	1	4	4				19							12	1	5	Auntie	2		2		5	Auntie	4	1	2	1	3			3	Adult and Adolescents	2		108	60	48	152		12934	43492	100		2		2		5	NA
	1	4	4				20							13	1	5	Father	2		1	2	5	Father	2	1	2	2				3	Adult and Adolescents	2		72	60	12	377		4510	4570	100		2		2		5	Not applicable
	1	6	6						47					15	1	1		1	5	1	5	1		5	1	2	1	4			3	Adolescent	1		72	72	0	0	0	0	0	100		1		1		1
	1	6	6						47					19	2	5	Husband	1	5	1	5	5	Husband	4	2	1	1	4			3	Adolescent	1		47	47	0	0	0	26	0	100		1		3		5	Unprotected sex
	1	6	6						49					11	2	1		1	5	2		1		5	1	2	1	4 6			3	Adolescent	2		101	101	0	924	881	50	0	100		1		1		1
	2	6	6						51					13	2	1		2		1	5	1		5	1	2	1	4 6			3	Adolescent	1		51	51	0	527	0	3417	11600	85		1		1		1
	1	6	6						60					10	1	1		1	4	1	4	1		4	1	2	1	4 6			3	Adolescent	1		70	70	0				0	100		1		1		1
	2	6	6						58					10	2	2		2		1	5	2		4	1	2	1	4 6			3	Adolescent	1		35	35	0	0	0	3050	4500	100		1		1		1
	2	6	6						59					18	2	3		2		2		3		3	1	2	1	1 4 6			3	Adolescent	2		89	84	5	790	992	0	6110	100		1		1		5	Unprotected sex, sharp objects accidents, mother to child
	2	6	6						62					22	2	5	Husband	1	3	1	5	5	Husband	4	4	1	1	4			2		1		22	22	0			0	0	100		1		2		5	Unprotected sex
	2	6	6						64					20	2	5	Husband	2		1	3	5	Husband	3	2	1	1	4 6			3	Adolescent	1		4	4	0					100		1		2		5	Sharp objects, unprotected sex
	1	6	6						43					16	1	2		2		1	5	2		5	1	2	1	4 6			3	Adoloscent clinic	2		95	93	2	215	680	249450	100	90		1		2		2
	1	6	6						44					15	1	1		1	3	1	3	1		3	1	2	1	4 6			3	Adoloscent clinic	1		84	84	0	430	820	57000	0	99		1		1		5	Unprotected sex and sharing infected sharps
	1	6	6						45					19	2	5	Husband	1	1	1	2	1		2	1	2	2				3	Adoloscent clinic	1		120	116	4	310	480	85300	30	98		1		2		5	Doesn't know
	2	6	6						47					20	2	1		1	5	1	3	1		5	2	1	2				3	Adoloscent clinic	1		25	25	0			5939	0	100		1		2		5	Unprotected sex, accident ,
	1	6	6						50					21	1	1		1	5	1	5	1		5	1	2	2				3	Adoloscent clinic	2		132	130	2		892	0	0	100		1		2		2
	2	6	6						52					17	2	4		2		2		4			2	2	1	4			3	Adolescent clinic	1		77	77	0	198		28539	12300	90		2		2		5	Mother-child , unprotected sex and accident
	2	6	6						53					20	2	5	Husband	2		2		5	Husband	5	1	2	1	4			3	Adolescent clinic	1		27	26	1	174		0	0	100		1		3		2
	2	6	6						54					55	2	1		1	2	1	2	1		2	2	1	2				3	Adolescent clinic	1		19	19	0			0		100		1		2		5	Unprotected sex and sharing sharps
	2	6	6						55					15	2	1		1	5	2		1		5	1	2	2				3	Adolescent clinic	1		164	164	0	193	455	12950	0	100		1		1		5	Mother-child , unprotected sex
	2	6	6						56					14	2	3		2		1	5	3		2	1	2	1	4			3	Adolescent clinic	1		130	130	0	176	350	13250	20	98		2		2		5	Don't know
	2	6	6						57					11	2	1		1	5	1	5	1		5	1	2	1	4			3	Adolescent clinic	1		92	89	3	215	468	10500	0	100		1		2		5	Doesn't know
	1	6	6						61					10	1	1		1	5	2		1		5	1	2	1	4			3	Adolescent clinic	1		39	37	2	218	378	36910	0	100		1		2		5	Doesn't know
	2	6	6						63					13	2	2		1	5	1	5	2		5	1	2	1	1 4 6			3	Adolescent clinic	1		85	85	0	213	515	13250	50	100		2		1		2
	2	3	3			14								17	2	3		2		2		3		1	1	1	2				3	Adolescent clinic	1		127	127	0	225	621	0	50	80		1		1		2
	1	3	3			15								18	1	1		2		1	3	1		3	2	2	2				3	Adolescent clinic	2		126	126	0	41	767	0	0	70		1		1		5	Mother to child, unprotected sex
	1	3	3			16								24	1	1		1	2	2		1		2	1	2	2				3	Adolescent clinic	1		120	108	12	1024	330	0	97	70		1		4	Sharing sharps	5	Sharing sharps, unprotected sex, accident
	2	3	3			17								19	2	1		2		1	5	1		5	1	1	2				3	Adolescent clinic	1		20	20	0			0	0	100		1		2		5	Unprotected sex, sharing sharps, mother to child
	2	3	3			18								21	2	1		2		1	3	1		3	2	2	2				3	Adolescent clinic	1		111	111	0			62	218	80		1		1		5	Unprotected sex, sharing sharps
	1	3	3			19								19	1	3		1	2	2		5	Himself	2	1	1	2				3	Adolescent clinic	1		65	65	0			0	0	99		1		1		5	Many sexual partners, sharing sharps
	2	3	3			20								16	2	1		1	3	1	5	1		3	1	2	2				3	Adolescent clinic	1		192	192	0	1185	1596	0	0	99		1		1		5	Sharing sharps, mother to child, accident, unprotected sex
	2	3	3			21								18	2	1		1	2	2		1		2	2	1	2				3	Adolescent clinic	1		31	31	0			159	14200	50		1		1		3
	1	3	3			22								14	1	1		1	2	1	2	1		2	1	2	2				3	Adolescent clinic	1		79	79	0	1025	1573	0	0	100		1		1		2
	1	3	3			22								20	1	5	Alone	1	3	2		5	Himself	3	2	2	2				3	Adolescent clinic	1		130	128	2	195	643	2770		95		1		2		2
	1	3	3			24								18	1	1		2		2		1		1	1	2	2				3	Adolescent clinic	2		211	128	83	159	723	24166	50	90		1		1		3
	2	3	3			25								19	2	1		1	3	1	3	1		3	4	2	2				3	Adolescent clinic	1		131	130	1	784	492	0	40	95		1		1		5	Sharing sharps, unprotected sex, mother to child
	1	3	3			26								21	1	3		2		2		3		3	2	1	2				3	Adolescent clinic	2		133	120	13	31	293	0	0	90		1		1		5	Mother to child, unprotected sex, accident, sharing sharps
	1	3	3			27								18	1	1		1	2	2		1		2	2	2	2				3	Adolescent clinic	1		17	17	0			0		98		1		1		4
	1	3	3			28								20	1	3		1	2	1	2	5	Sister	4	1	1	2				3	Adolescent clinic	2		95	93	2	8	18	137537	8310	98		1		2		5	Unprotected sex, Sharing sharps, mother to child, accidents
	2	6	6						65					19	2	3		1	1	1	3	3		2	1	2	2				3	Adolescent clinic	1		9	9	0			13051	13051	100		1		2		5	Doesn't know
	1	6	6						66					10	1	1		1	5	2		1		5	1	2	1	4			3	Adolescent clinic	1		91	79	12	216	518	5720	384	100		2		2		5	Does not know
	2	6	6						68					20	2	3		1	5	2		3		3	1	2	1	4			3	Adolescent clinic	1		18	18	0			0	0	100		2		3		5	Unprotected sex, sharing infected sharps
	1	6	6						71					11	2	1		1	1	2		1		1	1	2	2				3	Adolescent clinic	1		109	100	9	211	418	389130	360	95		2		2		5	Doesn't know
	2	7	7							5				20	2	3		2		2		3		4	5	1	2				3	Adolscent	1		68	65	3			600	40	80		1		1		3
	2	7	7							8				18	2	1		1	3	1	4	1		3	4	2	2				3	Adolescents	1		12	12	0			500	0	90		1		1		5	Unprotected sex, mother to child
	1	7	7							11				19	1	5	Boss	1	5	1	5	5	Boss	4	1	1	1	4 5			3	Adolscents	1		74	70	4			800	50	80		1		1		5	Sharps, unprotected sex, mother child
	1	3	3			3								19	2	1		1	3	1	3	1		3	2	2	1	4 5			3	Adolescent	1		59	58	1			980	50	80		1		1		5	Mother to child, accident , unprotected sex, sharp objectsy
	2	3	3			4								21	2	5	Husband	1	2	1	4	5	Husband	2	2	1	1	1 2			3	Adolscents	1		16	16	0			700	0	90		1		2		5	Unprotected sex, accidents, sharp objects, mother to child
	2	2	2		30									15	2	2		2		1	3	2		3	1	2	1	4			3	Adolescent	1		78	78	78	999	0		50	99		1		1		3
	1	2	2		31									14	1	5	Aunt	1	5	2		5	Aunt	2	1	2	1	4			3	Adolescent clinic	1		138	138	138			7310	7310	80		1		2		5	Don't know
	1	2	2		32									14	1	1		1	3	1	3	1		3	1	2	1	4			3	Adolescent Clinic	4		121	121	121	22			888	98		2		2		5	Don't know
	1	2	2		33									13	1	1		1	2	1	3	1		2	1	2	1	4			3	Adolescent clinic	1		143	143	143	9429			653	90		1		1		1
	2	2	2		34									16	2	5	Sister	1	2	1	5	5	Sister	4	1	2	1	4			3	Adolescent clinic	1		135	135	135	636			60000	98		1		1		1
	1	2	2		35									15	1	1		2		1	5	1		5	2	2	1	4			3	Adolescent clinic	1		161	161	161				0	100		1		2		2
	2	2	2		20									21	2	3		2		1	5	3		4	3	2	1	6			3	Adolescent clinic	1		192	192	0	240	450	50000	0	98		1		1		5	Blood transfusion, unprotected sex with an infected person and accident
	1	2	2		22									19	1	2		2		2		2		5	1	2	2				3	Adolescent clinic	1		164	152	8	812	489	0	134	99		1		2		2
	2	2	2		21									18	1	2		1	5	1	4	2		3	2	2	1	4			3	Adolescent clinic	2		150	150	0	285	335	138778	61	100		2		2		5	Unprotected sex with an infected person and accident
	1	2	2		23									18	1	5	Stays alone	2		1	5	5	Stays alone		2	1	2				3	Adolescent clinic	1		103	103	0	457	810	438000	0	99		1		2		5	Unprotected sex, infected sharps sharing
	2	2	2		24									19	2	2		2		2		2		5	2	2	1	2 4			3	Adolescent clinic	1		182	182	0	618	813	0	2680	100		1		1		5	Doesn't know
	2	2	2		25									11	2	2		2		1	5	2		5	1	2	2				3	Adolescent clinic	1		38	38	0					100		2		2		5	They have not disclosed
	1	2	2		26									15	1	1		1	5	1	2	1		5	1	2	2				3	Adolescent clinic	1		39	36	3	295	713	80731	8	100		2		1		5	Unprotected sex with an infected person
	2	2	2		27									13	2	1		1	3	1	2	1		3	1	2	2				3	Adolescent clinic	2		102	98	6	964	844	34945	28200	100		1		2		1
	2	2	2		28									14	2	1		1	3	1	4	1		4	1	2	2				3	Adolescent clinic	2		149	145	4	315	803	230160	7310	90		2		2		5	Doesn't know to ll
	1	2	2		30									18	1	2		2		1	5	2		5	1	2	1	2 4 6			3	Adolescent clinic	1		216	201	15	711	854	201600	50	99		1		1		5	Unprotected sex with an infected person, sharing of used sharps with an infected person and Mother-child
	2	8	8								1			17	2	1		1	3	1	5	1		3	2	2	2				3	Adolescent	2		41	37	4			400	100	97		2		1		5	Sharing objects, unprotected sex, mother to child
	1	8	8								2			23	1	1		1	2	1	2	1		2	2	2	2				3	Adolescent	1		29	28	1			0	0	100		1		3		5	Accident, sharing needles, unprotected sex
	2	8	8								3			23	2	5	Alone	2		2		5	Alone	2	1	1	2				3	Adolescent	2		107	105	2			300	0	100		1		1		5	Mother to child, unprotected sex
	2	8	8								4			19	2	1		1	2	1	1	1		2	1	2	2				3	Adolescent	1		12	12	12			0	0	100		1		3		2
	1	8	8								5			21	1	2		2		2		2		1	1	1	2				3	Adolescent	2		58	55	3			200	0	96		1		1		2
	2	8	8								6			13	2	1		1	3	2		1		3	1	2	2				1		1		127	126	1			50	0	98		1		1		3
	1	8	8								7			22	1	3		2		2		3		3	1	2	2				3	Adolescent	1		11	11	0			50	0	100		1		3		2
	2	8	8								8			22	2	2		2		2		2		1	1	2	2				3	Adolescent	1		103	99	4			100	0	95		1		1		2
	2	8	8								9			22	2	5	Alone with a kid	2		1	1	5	None	5	2	1	2				3	Adolescent	2		142	140	2			400	50	100		1		1		5	Mother to child, unprotected sex, sharing sharps
	2	8	8								10			17	2	1		1	3	1	5	1		3	2	2	2				3	Adolescent	2		56	53	3			700	50	100		1		1		2
	1	8	8								11			17	1	2		2		2		2		1	1	1	2				3	Adolescent	2		131	130	1			500	0	100		1		1		5	Unprotected sex, sharing sharps
	1	8	8								13			21	1	5	Step mother	2		2		5	Stepmum	2	1	2	2				3	Adolescent	2		157	152	5			400	50	98		1		1		2
	2	8	8								12			20	2	3		2		2		3		3	1	1	2				3	Adolescent	1		47	43	4			300	0	98		1		3		2
	1	8	8								14			13	1	1		1	3	1	3	1			1	2	2				3	Adolescent	2		119	117	2			100	0	97		1		1		5	Sharing needles, unprotected sex
	1	8	8								15			18	1	1		1	5	1	5	1		5	2	2	2				3	Adolescent	1		39	38	1			200	0	100		1		1		2
	1	8	8								16			19	1	1		1	3	2		1		3	2	1	2				3	Adolescent	2		183	180	3			50	0	100		1		1		5	Unprotected sex with infected person, transfusion
	2	8	8								17			19	2	2		2		2		2		1	2	2	2				3	Adolescent	1		43	40	3			200	50	98		1		3		3
	1	8	8								18			18	1	1		2		1	3	1		3	2	2	2				3	Adolescent	1		16	16	0			0	0	97		1		3		5	Sharing needles, unprotected sex, accident
	1	8	8								19			14	1	1		1	3	1	4	2		3	2	2	2				3	Adolescent	2		97	94	3			100	0	96		1		1		3
	2	8	8								20			16	2	3		2		2		3		4	2	2	2				3	Adolescent	1		154	152	2			300	0	90		1		1		2
	1	8	8								21			21	1	5	Alone	1	3	2		5	None	5	3	1	2				3	Adolescent	2		88	86	2			400	100	90		1		3		5	All the above responses
	2	5	5					35						20	2	2		2		2		2		5	2	1	2				3	Adolescent clinic	2		117	116	116	389	427	15480	242	70		1		1		5	Unprotected sex, sharing sharps
	2	5	5					36						24	2	5	Husband	1	1	1	2	5	Husband	2	1	2	2				3	Adolescent clinic	1		24	24	24	12		6670		85		1		2		5	Doesnt know
	1	5	5					37						19	1	1		1	3	2		1		3	2	1	2				3	Adolescent clinic	2		0	0	0							1		2		5	Unrotected sex, sharing sharps
	1	5	5					38						19	1	1		2		1	5	1		5	5	2	2				3	Adolescent clinic	1		139	139	139	206	656		0	839		1		1		5	Unrotected sex, accident, mother to child
	1	5	5					39						19	1	1		2		2		1		3	1	2	2				3	Adolescent clinic	1		157	156	156	451	705	0	0	90		1		1		5	Unprotected sex, sharing sharps
	2	5	5					40						19	2	1		1	1	2		1		1	2	2	1	3			3	Adolescent clinic	2		129	129	129	16	274	110024	1780000	50		1		2		5	Unprotected sex, sharing sharps, blood contact
	2	5	5					41						15	2	3		2		1	5	3		5	1	2	2				3	Adolescent clinic	2		36	36	36			8438	0	80		1		2		5	Unprotected sex, mother to child, sharing sharps
	2	5	5					42						19	2	2		2		2		2		5	1	1	2				3	Adolescent clinic	2		172	127	127	443	333	471	0	80		1		1		2
	2	5	5					43						16	2	2		1	2	1	5	2		5	5	2	2				3	Adolescent clinic	2		137	137	137	665	690	0	0	80		1		1		5	Doesnt know
	2	5	5					44						24	2	3		2		2		3		1	1	2	2				3	Adolescent clinic	1		12	12	12			90		80		1		3		5	Unprotected sex, sharing sharps
	1	5	5					45						13	1	2		2		2		2		1	1	2	1	3			3	Adolescent clinic	1		59	59	59			0	561	75		1		2		5	Unprotected sex, sharing sharps
	2	5	5					46						15	2	1		1	5	1	2	1		5	2	2	2				3	Adolescent clinic	1		7	7	7					50		1		3		5	Unprotected sex, mother to child, sharing sharps
	2	5	5					47						19	2	5	Alone	2		2		5	None		2	1	2				3	Adolescent clinic	2		125	125	125			0	0	80		1		1		5	Unprotected sex, sharing sharps , mother tp child
	2	9	9									1		22	2	5	Friend	2		1	5	5	Friend	5	2	1	2				3	Adolscent	1		13	13	0			0	0	90		1		3		5	Unprotected sex, accidents, sharp instruments
	1	9	9									2		23	1	1		2		1	5	1		5	3	2	2				3	Adolescent	2		216	208	8			750	80	85		1		1		5	Unprotected sex, accident, sharp
	1	9	9									3		24	1	3		2		2		3		4	2	1	1	4			3	Adolescent	1		164	160	4			20	0	90		1		1		5	Unprotected sex
	2	9	9									4		15	2	3		2		2		3		5	1	2	2				3	Adolescent	1		58	52	6			2300	60	85		1		1		5	Unprotected sex, mother to child
	2	9	9									5		18	2	5	Sister	1	1	1	3	3		3	2	2	2				3	Adolscent	1		2	2	0	1059				85		1		3		2
	1	9	9									6		20	1	1		2		1	5	1		5	4	2	2				3	Adolescent	1		200	186	14			250	0	90		1		1		2
	1	9	9									7		18	1	1		1	3	1	5	1		3	2	2	2				3	Adolescent	1		132	72	60	1	1	820	0	90		1		1		5	Unprotected sex, sharp instruments
	1	9	9									8		24	1	5	Friend	2		2		3		5	1	1	2				3	Adolescent	2		198	174	24			10264	95	80		1		1		5	Unprotected sex, mother to child sharp instruments
	2	9	9									9		15	2	1		1	2	2		1		2	2	2	1	3			3	Adolescent	2		151	142	9			6230	62	90		1		1		5	Sharp instruments,
	2	9	9									10		20	2	5	Friends	1	5	2		5	Friend	5	1	1	1	4 6			3	Adolescent	1		65	65	0			197	0	95		1		2		5	Unprotected sex, sharp instruments
	1	9	9									11		22	1	5	Alone	2		1	2	5	Self	3	4	2	2				3	Adolscent	1		138	138	100			304	206	75		1		1		5	Unprotected sex, sharp needles, mother to child
	1	9	9									12		21	1	5	Brother	2		2		5	Brother	3	4	2	2				3	Adolescent	2		94	61	33			5620	0	85		1		1		5	Mother to child, unprotected sex, sharp instruments, accident
	2	9	9									13		17	2	1		1	5	1	2	1		5	2	2	2				3	Adolescent	2		89	89	0			17600	13200	70		1		1		5	Unprotected sex, sharp objects
	2	9	9									14		16	2	1		1	5	2		1			2	2	2				3	Adolescent	1		3	3	0			64700	1178	90		1		2		5	Sharp instruments, unprotected sex
	2	9	9									15		16	2	1		1	2	1	4	1		4	2	2	2				3	Adolescent	2		54	54	0			42300	2230	70		1		2		3
	2	9	9									16		15	2	1		1	2	1	3	1		2	1	2	2				3	Adolescent	2		172	164	8			161	1280	60		1		1		5	Mother to child, unprotected sex, sharp instruments
	2	9	9									17		19	2	3		2		1	5	3		5	1	2	2				3	Adolescent	1		134	128	6			34900	11600	70		1		1		3
	2	9	9									18		21	2	1		1	2	2		1		2	4	1	2				3	Adolescent	2		172	160	12			0	0	90		1		1		5	Breastfeeding, sexual
	2	8	8								22			12	2	1		1	3	2		1		3	1	2	2				3	Adolescent	1		114	106	8			114756	0	97		1		2		5	Does not know
	1	8	8								23			19	1	3		1	1	2		5	Brother	4	1	1	2				3	Adolescent	2		145	114	31	252		171000	255000	86		1		1		2
	2	8	8								24			20	2	2		2		2		2		1	3	2	2				3	Adolescent	2		69	58	11			131260	6800	85		1		3		5	All the above
	1	8	8								25			10	1	1		1	4	1	4	1		4	1	2	2				1		2		10	10	10					87		2		2		3
	2	8	8								26			12	2	1		2		1	4	1		4	1	2	2				3	Adolescent	2		53	40	13			0	0	90		1		1		2
	1	8	8								27			10	1	1		1	3	1	4	1		3	1	2	2				1		1		84	70	14			8160	0	100		2		2		3
	1	8	8								28			13	1	1		1	4	1	3	1		3	1	2	2				3	Adolescent	1		96	76	20			0	0	94		1		2		5	Sharp objects, sleeping with infected person
	1	8	8								29			10	1	1		1	3	1	5	1		3	1	2	2				1		2		68	52	16			79632	292	87		2		2		3
	1	8	8								30			17	1	3		2		2		3		3	2	1	2				3	Adolescent	1		92	74	18			5110	2670	100		1		3		5	All the above options
	2	8	8								31			15	2	1		1	2	1	3	1		3	2	2	2				3	Adolescent	1		66	50	16			0	0	92		1		1		2
	2	8	8								32			11	2	2		2		2		2		2	1	2	2				1		1		13	13	0			50	0	98		2		2		3
	1	8	8								33			18	1	5	Alone	2		2		5	Lives alone	5	3	1	2				3	Adolescent	2		75	52	23			680	0	100		1		3		5	All the above
	1	8	8								34			15	1	1		1	4	1	4	1		4	1	2	2				3	Adolescent	1		74	53	21			137132	97820	75		1		1		2
	1	8	8								35			19	1	5	Mother	1	4	2		5	Mother	4	3	2	2				3	Adolescent	2		109	97	12			28960	5020	94		1		3		5	All above
	2	4	4				21							13	2	2		1	3	1	3	2		2	1	2	2				3	Adult and Adolescents	1		144	132	12	1718	1067		86	100		2		2		5	Not Applicable
	2	4	4				22							20	2	5	Husband	1	1	1	3	5	Husband	2	5	2	2				3	Adult and Adolescent, children	1		24	24	0			5450	26900	100		1		3		2
	1	4	4				23							18	1	1		1	4	1	2	1		4	2	2	2				3	Adult and Adolescent	1		144	132	12	1026	687	27900	10500	60		1		1		1
	2	4	4				24							22	2	5	Husband	1	2	1	1	5	Husband	2	5	2	2				3	Adult and Adolescent	1		48	46	2	860	1200	161000	53000	100		2		2		2
	1	4	4				25							20	1	5	Mother	1	2	2		5	Mother	2	1	2	2				3	Adult and Adolescent	1		120	108	12	921		38600		90		2		2		2
	1	4	4				26							18	1	5	Father	2		1	2	5	Father	2	5	2	2				3	Adult and Adolescent	2		156	154	2	64		148618	481000	100		2		2		5	No
	1	4	4				27							12	1	5	Mother	1	3	2		5	Mother	3	1	2	2				3	Adult and Adolescent	1		120	119	1	661		1727	2000	100		2		2		5	No
	2	4	4				28							24	2	5	Husband	2		1	3	5	Husband	3	2	2	2				3	Adult and Adolescent	1		24	24	0					100		1		3		5	Unprotected sex, razor blade, sharps, accidents
	1	4	4				29							18	1	5	Father	2		1	4	5	Father	4	2	2	1	3			3	Adult and Adolescent	1		120	84	36	933	750	1260		100		1		1		5	Sex, sharps, Mother to child
	2	4	4				30							21	2	5	Husband	1	1	1	2	5	Husband	2	1	2	2				3	Adult and Adolescent	1		48	48	0				50	100		1		3		2
	2	4	4				31							18	2	2		1	2	2		2		2	2	1	2				3	Adult and Adolescent	1		60	60	0	346		341000	50	100		1		3		5	Unprotected sex, sharps
	2	4	4				32							24	2	1		1	2	1	2	1		2	2	2	2				3	Adult and Adolescent	1		60	60	0	464	785	50	49	100		1		3		2
	1	4	4				33							18	1	1		1	3	1	3	1		3	2	2	2				3	Adult and Adolescent	1		180	168	12					100		1		1		5	Mother to child, blood transfusion, sharps, sex
	2	4	4				34							17	2	3		1	2	1	4	3		2	1	2	2				3	Adult and Adolescent	1		108	106	2	645		27100	2210	100		1		1		1
	1	4	4				35							12	1	1		1	4	1	4	1		4	1	2	2				3	Adult and Adolescents	1		12	12	0			49	49	100		1		4	Bodaboda accident	5	Accident
	2	4	4				36							19	2	5	Mother	1	2	2		5	Mother	2	2	2	2				3	Adult and Adolescents	1		108	96	12	816		1090	1040	100		1		1		5	Mother to child, unprotected sex
	2	4	4				37							19	2	5	Mother	1	2	2		5	Mother	2	2	2	2				3	Adult and Adolescent	1		72	60	12	628	1229			100		1		1		5	Mother to child, unprotected sex
	2	4	4				38							20	2	5	Elder sister	2		2		5	Sister	2	1	2	2				3	Adult and Adolescents	1		12	12	0					100		1		3		2
	2	4	4				39							24	2	5	Husband	2		2		5	Husband	2	5	2	2				3	Adult and Adolescents	1		84	72	12	913	696	50	50	100		1		3		5	Unprotected sex, sharps, Mother to child
	2	4	4				40							23	2	5	Husband	1	1	1	2	5	Husband	3	2	2	2				3	Adult and Adolescent	1		36	36	0	526		50		100		1		3		5	Sexually transmitted, sharing razor blades, Road accident
	2	4	4				41							22	2	5	Mummy	1	2	2		5	Mummy	2	2	2	2				3	Adult and Adolescent	1		84	84	0	276	524	49	49	100		1		1		5	Unprotected sexual intercourse, sharing sharps.
	2	4	4				42							10	2	1		1	3	1	4	1		3	1	2	2				3	Adult and Adolescent	1		72	72	0	338		1592	8840	50		2		2		5	No
	2	4	4				43							19	2	5	Guardian	2		2		5	Guardian	2	2	2	2				3	Adult and Adolescents	1		120	118	2	301	690	49		100		1		1		5	Mother to child, unprotected sex
	1	8	8								36			16	1	5	Uncle	2		2		5	Uncle	4	1	2	2				3	Adolescent	2		63	52	11			15689	6974	89		1		2		5	All the above responses
	1	8	8								37			15	1	1		1	4	1	4	1		4	2	2	2				3	Adolescent	1		101	87	14			19895	0	90		1		1		5	All the above responses
	1	8	8								38			24	1	5	Lives alone	1	3	1	2	5	None	4	4	1	2				3	Adolescent	2		183	161	22			29840	0	100		1		1		5	All the above options
	2	8	8								39			13	2	1		1	4	2		1		4	1	2	2				1		1		31	27	4			492	0	94		2		2		5	Sharing needles, unprotected sex
	2	8	8								40			14	2	3		2		2		3		3	1	2	2				3	Adolescent	2		73	55	18			0	0	99		1		1		5	Sex with infected people, needle sharing
	2	8	8								41			13	2	1		1	5	1	5	1		5	1	2	2				3	Adolescent	2		92	79	13			1290	0	100		1		1		5	Sharing needles, unprotected sex
	1	8	8								43			11	1	1		1	3	2		1		3	1	2	2				3	Adolescent	2		109	107	2			0	40	95		2		2		2
	2	8	8								42			11	2	2		2		1	2	2		1	1	2	2				3	Adolescent	2		114	113	1			22246	11316	90		1		2		3
	1	8	8								44			17	1	1		2		1	4	1		4	2	2	2				3	Adolescent	2		134	101	33			21580	874	90		1		1		5	All the above responses
	2	8	8								45			19	2	1		2		1	3	1		3	3	2	2				3	Adolescent	2		189	158	31			596	0	97		1		1		5	All the above
	1	8	8								46			21	1	2		2		2		2		1	3	1	2				3	Adolescent	2		115	90	25			670	0	100		1		3		5	All the above
	2	8	8								47			15	2	1		1	2	1	3	1		3	2	2	2				3	Adolescent	2		41	35	6			9764	245	92		2		2		3
	2	3	4				29							11	2	1		1	2	1	4	1		2	1	2	2				3	Adolescent clinic	2		113	108	5	937	692	16494	5492	90		1		1		1
	2	3	3			30								17	2	3		1	2	2		3		5	1	2	2				3	Adolescent clinic	2		84	76	8			0	0	100		1		1		3
	1	3	3			31								22	1	1		1	3	2		1		3	2	1	2				3	Adolescent clinic	2		138	121	17	14537	298	8216	1379	100		1		1		2
	2	3	3			32								16	2	1		2		1	3	1		3	1	2	2				3	Adolescent clinic	1		69	49	20			0	0	90		1		1		5	Multiple sexual partners, sharing sharps, mother to child
	2	3	3			33								14	2	1		1	3	1	4	1		4	1	2	1	2			3	Adolescent clinic	1		144	156	12	158	364	0	4256	85		1		1		3
	2	3	3			34								18	2	1		1	3	1	3	1		3	2	2	2				3	Adolescent clinic	2		117	84	33	20	501	41681	63508	50		1		1		5	Sharing sharps, mother to child, unprotected sex
	1	3	3			35								17	1	1		1	5	2		1		5	1	1	2				3	Adolescent clinic	2		156	150	6	1131	1152	0	0	50		1		1		5	Unprotected sex, sharing sharps
	1	3	3			45								15	1	1		1	2	1	5	1		2	1	2	2				3	Adolescent clinic	2		153	140	13	556	438	127900	981	90		1		1		5	Sharing sharps, unprotected sex
	2	3	3			46								14	2	3		2		2		3		5	1	2	2				3	Adolescent clinic	1		42	42	0			0	0	50		1		1		2
	1	3	3			47								18	1	1		1	3	2		1		3	2	2	2				3	Adolescent clinic	2		143	143	0	143	182	8897	32322	50		1		1		2
	1	3	3			48								19	1	1		1	3	2		1		3	2	2	2				3	Adolescent clinic	2		144	132	12	390	181	22647	50	95		1		1		2
	2	3	3			49								24	2	3		2		2		3		5	3	2	1	2			3	Adolescent clinic	1		168	108	60	519	565	200	1	99		1		2		5	Mother to child, sharing sharps,accidents, unprotected sex
	2	3	3			50								18	2	3		2		2		3		3	1	2	2				3	Adolescent clinic	1		159	158	1	167	515	0	50	80		1		1		3
	2	3	3			51								18	2	1		1	2	2		1		2	2	2	2				3	Adolescent Clinic	1		100	99	1	777	536	0	1450	85		1		1		5	Unprotected sex, accidents, sharing sharps
	2	3	3			52								15	2	1		1	2	2		1		2	2	2	2				3	Adolescent clinic	1		72	72	0	646	834	0	0	80		1		1		5	Sharing sharps, accident, unprotected sex.
	2	6	6						70					23	2	1		1	5	2		1		5	2	2	2				3	Adolescent clinic	1		53	53	0			0	0	100		1		3		2
	1	6	6						73					11	1	1		1	5	1	5	1		5	1	2	2				3	Adolescent clinic	2		78	78	0	621		28901	3830	100		2		2		5	Does not know
	2	6	6						76					10	2	3		1	5	1	5	3		5	1	2	2				3	Adolescent clinic	2		87	76	12	421	852	1240	245	100		2		2		5	Does not know
	1	6	6						78					12	1	2		2		1	5	2		5	1	2	1	4			3	Adolescent	1		20	18	2			1360	74	100		2		2		5	Don't know
	2	6	6						79					17	2	2		2		2		2		2	1	2	2				3	Adolescent clinic	1		85	85	0					100		1		1		5	Sharing infected sharp objects, mother to child
	2	6	6						81					20	2	1		1	5	1	5	1		5	2	2	1	4			3	Adolescent	1		36	36	0				0	100		1		2		5	Mother to child, unprotected sex
	2	6	6						83					22	2	2		1	5	2		2		5	1	1	1	4			3	Adolescent	1		10	10	0					100		1		1		1
	2	6	6						67					11	2	1		1	5	1	5	1		5	1	2	1	4			3	Adolescent	1		113	113	0			0	0	100		2		2		5	Don't know
	2	6	6						69					24	2	3		2		2				5	1	2	1	4			3	Adolescent	2		125	122	3				10750	95		1		1		5	Don't know
	1	6	6						72					11	1	1		1	2	1	5	1		2	1	2	2				3	Adolescent clinic	1		68	64	4	493	815	39130	0	90		2		2		5	Doesn't know
	2	6	6						74					17	2	2		2		1	5	2		5	2	2	1	4 6			3	Adolescent clinic	1		109	72	12	391	762	35690	20	99		1		1		1
	2	6	6						75					10	2	1		1	5	2		1		5	1	2	1	4			3	Adolescent clinic	2		108	96	12	321	791	15301	5432	100		2		2		5	She doesn't know
	2	6	6						77					14	2	1		1	5	1	5	1		5	1	2	2				3	Adolescent clinic	1		57	57	0				0	100		1		2		5	Doesn't know
	2	6	6						80					17	2	1		1	3	1	5	1		5	2	2	2				3	Adolescent clinic	1		3	3	0					100		1		1		5	Doesn't not know
	2	6	6						82					20	2	5	Husband	1	2	2		5	Husband	3	1	1	2				3	Adolescent clinic	1		10	9	1					99		1		4	Rape	5	Doesn't know
	2	3	3			36								17	2	2		2		2		2		4	2	2	1	3 4 5			3	Adolescent clinic	2		132	77	55	985		160024	151	85		1		1		5	Unprotected sex, sharing sharps, accidents, blood contact
	1	3	3			37								15	1	5	Mother	1	2	2		5	Mother	2	1	2	2				3	Adolescent	1		138	126	12	30	1152		0	80		1		1		2
	2	3	3			38								16	2	5	Her Mother	1	4	1	3	5	Her Mother	4	2	2	1	3 6			3	Adolescent clinic	1		51	50	1	472		0	146	90		1		1		5	Having sex with an infected person,sharing sharps objects,birth,
	1	3	3			39								18	1	1		1	3	1	3	1		3	2	1	2				3	Adolescent clinic	2		197	123	74	42	32	23426	0	100		1		1		1
	1	3	3			40								14	1	5	His mother	1	2	2		5	His mother	2	2	2	2				3	Adolescent clinic	2		173	155	18	275	24	10833	0	80		1		1		2
	2	3	3			41								16	2	1		1	2	1	3	1		3	1	2	2				3	Adolescent	1		156	152	4	49	841	2000	314	100		1		1		3
	2	3	3			42								15	2	5	Her Mother	1	2	1	4	5	Her Mother	2	1	2	2				3	Adolescent clinic	1		152	97	55	391	17	50	0	80		1		1		5	Breast feeding
	2	3	3			43								14	2	5	Her Mother	1	2	2		5	Her Mother	2	1	2	2				3	Adolescent	2		156	120	36	335		8081	212549	50		1		1		1
	2	3	3			53								17	2	5	Her Mother	1	3	2		5	Her Mother	3	2	2	2				3	Adolescent clinic	2		134	14	120	25	37	8760	0	90		1		1		2
	2	3	3			53								12	2	1		1	2	1	3	1		3	1	2	2				3	Adolescent clinic	1		126	120	6	28	1733	0	0	90		2		2		5	Doesn't know
	2	3	3			54								17	2	5	Her Mother	1	2	2		5	Her Mother	2	2	2	1	2 3 4 5			3	Adolescent clinic	2		148	146	2	23	1388	1427	0	90		1		1		1
	1	3	3			55								11	1	5	Mother	1	3	1	5	5	Mother	3	1	2	2				3	Adolescent	2		97	96	1	376		32590	80	98		2		2		1
	2	3	3			56								11	2	5	Mother	1	3	2		5	Maternal uncle	3	1	2	2				3	Adolescent clinic	1		97	59	38	2486		0	0	90		1		1		2
	1	3	3			57								17	1	5	Mother	1	3	2		5	Mother	3	2	2	2				3	Adolescent clinic	1		76	69	8	225		0	0	90		1		1		4
	1	3	3			58								18	1	1		1	2	1	5	1		2	1	2	2				3	Adolescent clinic	2		192	170	22	557		23452	15100	80		1		2		2
	1	2	2		48									13	1	1		1	5	1	5	1		5	1	2	1	2 4			3	Adolescent clinic	2		124	124	0	864		78420	53900	99		2		2		5	Does not know and they have not disclosed
	2	2	2		49									13	2	2		2		2		2		5	1	2	1	2 4			3	Adolescent clinic	2		128	116	12	320	589	200	12510	98		1		2		2
	1	2	2		57									12	1	1		1	3	1	4	1		3	1	2	2				3	Adolescent clinic	1		84	84	0	624		0	50	95		2		2		5	Does not know
	1	2	2		50									11	1	1		1	5	1	3	1		5	1	2	2				3	Adolescent clinic	1		88	88	0	385	877	368	24300	85		1		2		5	He doesn't know
	1	2	2		51									11	1	1		1	5	1	2	1		3	1	2	2				3	Adolescent clinic	2		102	92	10	278	631	890	33200	95		1		2		1
	1	2	2		52									12	1	1		1	4	1	5	1		4	1	2	1	4			3	Adolescent clinic	1		141	141	0	469	904	0	30	99		2		2		5	Does not know
	2	2	2		53									18	2	1		1	3	1	4	1		3	3	2	1	4			3	Adolescent clinic	1		208	208	0	494	1251	1246	20	99		1		2		5	Mother to child, blood transfusion, unprotected sex with an infected person
	2	2	2		54									13	2	1		1	5	2		1		5	1	2	1	4			3	Adolescent clinic	1		147	8	8	641	812	400	0	100		2		2		5	Does not know
	1	2	2		55									19	1	1		1	5	1	5	1		5	2	2	2				3	Adolescent clinic	2		137	126	11	273	582	2106	7480	95		1		2		2
	2	2	2		56									17	2	1		1	2	2		1		2	2	2	1	2 4			3	Adolescent clinic	1		192	192	0	561		1953	50	100		1		2		5	Mother to child, unprotected sex with an infected person
	2	2	2		44									19	2	3		2		2		3		5	1	2	1	4			3	Adolescent clinic	1		189	183	6	316	867	32160	25	100		1		2		5	Does not know
	2	2	2		36									14	2	1		1	2	1	5	1		2	1	2	2				3	Adolescent clinic	1		116	116	0	872		0	0	100		2		2		5	Doesn't know
	1	2	2		37									17	1	3		2		2		3		5	1	2	2				3	Adolescent clinic	1		178	174	4	348	766	400	0	99		1		1		5	Unprotected sex with an infected person, accident, mother-child
	2	2	2		38									11	2	1		1	5	1	5	1		5	1	2	2				3	Adolescent clinic	2		128	128	0	875		43100	2140	98		2		2		5	Does not know
	2	2	2		39									12	2	2		1	3	2		2		5	1	2	1	2 4			3	Adolescent clinic	1		86	84	2	442	881	0	0	100		1		1		5	Infected sharps, unprotected sex
	2	2	2		40									12	2	2		2		1	5	2		5	1	2	1	2 4			3	Adolescent clinic			0	0	0					100		2		2		2
	2	2	2		41									11	2	1		1	5	1	5	1		5	1	2	1	2 4 6			3	Adolescent clinic			0	0	0					100		1		1		5	Doesn't know
	1	2	2		42									12	1	1		1	5	1	5	1		5	1	2	1	2 4			3	Adolescent clinic	2		148	148	0	786		0	225	99		2		2		5	Does not know
	2	2	2		43									12	2	1		1	5	1	3	1		5	1	2	1	4			3	Adolescent clinic	1		103	103	0	195	784	284500	20	100		1		2		5	Does not know
	1	2	2		45									12	1	3		1	5	1	5	3		5	1	2	1	2 4			3	Adolescent clinic	2		118	116	2	773		40	40900	100		1		2		3
	2	2	2		46									15	2	1		1	2	1	4	1		2	2	2	1	4			3	Adolescent clinic	1		152	147	5	348	942	800	0	100		1		1		5	Sharing infected sharps, accident, unprotected sex with an infected person
	1	2	2		47									17	1	1		1	3	2		1		3	2	2	1	2 4			3	Adolescent clinic	1		173	170	3	427	695	500	0	99		1		1		5	Unprotected sex with an infected person, sharing infected sharps
	2	8	8								48			18	2	3		1	2	1	2	3		3	2	1	2				3	Adolescent	2		79	58	21			19326	0	99		1		3		5	Sharing sharps, mother to child
	1	8	8								49			15	1	1		1	1	2		1		1	2	2	2				3	Adolescent	2		96	70	26			530	0	85		1		2		2
	2	8	8								50			17	2	3		2		2		3		4	2	2	2				3	Adolescent	2		142	136	6			0	0	100		1		1		5	All the ways above
	1	8	8								51			10	1	2		1	5	1	5	2		5	1	2	2				3	Adolescent	2		67	59	8			392	0	90		2		2		3
	2	8	8								52			24	2	5	Alone	1	2	1	2	5	Herself	3	2	1	2				3	Adolescent	1		30	29	1			0	0	100		1		3		2
	2	8	8								53			20	2	3		1	2	2		3		3	3	1	2				3	Adolescent	2		123	62	61			110	0	95		1		1		2
	2	8	8								54			22	2	1		1	3	1	3	1		3	3	1	2				3	Adolescent	2		121	117	3			11764	0	99		1		1		2
	2	8	8								55			21	2	2		2		2		2		1	2	1	2				3	Adolescent	2		161	127	34			0	0	100		1		1		5	All the above ways
	1	8	8								56			24	1	5	Lives alone	1	2	2		5	None	5	2	1	2				3	Adolescent	1		131	29	102			0	0	99		1		2		2
	1	8	8								57			22	1	1		1	4	1	3	1		3	3	2	2				3	Adolescent	2		149	143	6			0	0	100		1		1		5	Needles, accidents, sex with infected person
	2	8	8								58			23	2	5	Friend	1	2	1	2	5	None	5	2	1	2				3	Adolescent	2		38	38	0			61	0	95		1		3		2
	2	8	8								59			15	2	1		1	3	1	4	1		3	2	2	2				3	Adolescent	1		125	96	29			5850	667	98		1		2		5	Sharing needles, unprotected sex
	2	8	8								60			22	2	3		2		1	3	3		4	3	1	2				3	Adolescent	1		44	44	0			0	0	100		1		3		2
	1	3	3			67								17	1	5	Mother	1	4	2		5	Mother	4	2	2	2				3	Adolescent	2		132	93	39	357			0	90		1		1		1
	2	3	3			68								15	2	5	Mother	1	2	2		5	Mother	2	1	2	2				3	Adolescent	1		156	123	33	171	480		49	80		1		1		2
	2	3	3			69								16	2	1		1	3	1	3	1		3	1	1	2				3	Adolescent	1		48	47	1	805		49809	0	90		1		1		1
	2	3	3			70								22	2	1		1	2	2		1		2	4	2	2				3	Adolescent clinic	1		135	133	2	72	2053	50	0	95		1		2		2
	1	3	3			71								19	1	1		2		1	4	1		4	4	2	2				3	Adolescent	2		156	153	3	129	36	80200	663	70		1		2		5	Don't know
	1	3	3			72								13	1	1		1	3	1	3	1		3	1	2	2				3	Adolescent clinic	2		111	110	1	244		19391	0	95		1		2		2
	1	3	3			72								19	1	1		1	5	2		1		5	1	2	2				3	Adolescent	2		168	92	76	26	400		27498	0		1		2		2
	2	3	3			74								21	2	5	Mother	1	2	2		5	Mother	2	1	2	2				3	Adolescent clinic	1		53	28	25			0	0	85		1		4	Motor car accident	2
	2	3	3			75								15	2	5	Mother	1	1	1	5	5	Mother	1	1	2	2				3	Adolescent	1		36	36	0			3508	0	90		1		4	From razor blade when they were trimming her hair	3
	1	3	3			76								18	1	5	Mother	1	5	2		5	Mother	5	2	2	2				3	Adolescent clinic	1		104	103	1	295		0	99	95		1		1		2
	2	6	6						84					17	2	1		1	2	1	5	1		2	1	2	1	4			3	Adolescent clinic	1		174	166	8	431	858	34155	40	100		1		2		2
	2	6	6						85					21	2	1		1	5	1	5	1		5	1	2	1	4 6			3	Adolescent clinic	1		6	6	0					97		1		3		5	Unprotected sex with an infected person, sharing infected sharps
	2	4	4				44							22	2	1		1	2	1	2	1		2	1	2	2				3	Adult and Adolescent	1		12	12	0					100		1		3		5	Unprotected sex, Mother to child
	2	4	4				45							23	2	5	Mother	1	2	2		5	Mother	2	4	1	2				3	Adult and Adolescent	1		3	3	0	611				100		1		3		2
	2	4	4				46							24	2	5	Mummy	1	2	2		5	Mother	2	1	2	2				3	Adult and Adolescent	1		72	48	24	624	808	50		100		1		3		2
	1	4	4				47							20	1	5	Mother	1	3	2		5	Mother	3	2	2	2				3	Adult and Adolescent	1		144	139	5	310				100		1		1		5	Mother to child, unprotected sex
	2	4	4				48							20	2	1		1	2	1	2	1		2	5	2	2				3	Adult and Adolescent	1		12	12	0	650	1020			100		1		3		2
	2	4	4				49							24	2	5	Husband	1	2	1	2	5	Husband	3	1	1	2				3	Adult and Adolescent	1		8	8	0					100		1		3		2
	2	4	4				50							24	2	5	Mother	1	2	2		5	Mother	2	1	2	2				3	Adult and Adolescent	1		36	36	0	110				100		1		3		2
	1	4	4				51							24	1	5	Brother	2		2		5	Brother	4	4	2	2				3	Adult and Adolescent	1		168	164	4	245	344	49	49	100		1		1		5	Mother to child, unprotected sexual intercourse, sharing of sharps
	1	4	4				52							18	1	1		1	2	1	2	1		2	1	2	2				3	Adult and Adolescent	1		60	56	4	423	1600		52000	100		1		1		5	Mother to child, sexual intercourse
	2	4	4				53							23	2	5	Mother	1	1	2		5	Mother	1	1	2	2				3	Adult and Adolescent	1		108	60	48	466	781	49	49	100		1		3		5	Unprotected sex, sharing sharps
	2	4	4				54							19	2	2		1	3	2		2		4	2	2	2				3	Adult and Adolescent	1		8	8	0					10		1		3		5	Unprotected sex, wound
	2	4	4				55							24	2	5	Husband	2		2		5	Husband	1	5	2	2				3	Adult and Adolescent	1		60	60	0	669	608		511	100		1		3		2
	2	4	4				56							24	2	5	Elder Sister	1	2	1	1	5	Elder Sister	4	4	2	2				3	Adult and Adolescent	1		0	0	0					0		1		3		5	Unprotected sex, use of sharps, accidents
	1	4	4				57							18	1	5	Brother	2		2		5	Brother	2	1	2	2				3	Adult and Adolescent	1		72	70	2	354	869	49	49	49		1		1		2
	1	4	4				58							18	1	1		1	1	1	2	5	Mother	1	1	2	2				3	Adult and Adolescent	1		84	82	2	312	1081	49		100		1		1		5	Mother to child, unprotected sex
	2	4	4				59							19	2	3		2		2		3		2	1	2	2				3	Adult and Adolescent	1		9	9	0					100		1		3		5	Unprotected sex, Mother to child
	2	4	4				60							20	2	5	Uncle	2		2		5	Uncle	2	1	2	2				3	Adult and Adolescent	1		108	105	3	193	670	49	49	100		1		1		5	Unprotected sex, Mother to child
	1	3	3			59								17	1	1		1	5	1	3	1		2	1	2	2				3	Adolescent clinic	1		156	60	96	1838	680	0	0	100		1		1		5	Mother to child, unprotected sex
	2	3	3			60								16	2	1		1	1	2		5	Herself	3	2	1	2				3	Adolescent clinic	1		34	34	0			0	0	100		1		4	Sharing sharps with mother	5	Sharing sharps, unprotected sex
	1	3	3			61								15	1	1		2		1	3	1		3	1	2	2				3	Adolescent clinic	2		120	48	72			0	0	99		1		1		1
	1	3	3			62								16	1	3		2		1	5	3		5	1	2	2				3	Adolescent clinic	1		13	13	0			25900		100		1		1		1
	1	3	3			63								18	1	1		1	2	2		1		2	1	2	2				3	Adolescent clinic	2		120	57	63	1239	623	0		0		1		1		2
	2	3	3			64								20	2	2		1	2	2		2		5	1	1	2				3	Adolescent clinic	2		71	71	0	341		241584	186000	100		1		1		2
	2	3	3			65								17	2	3		2		2		3		1	1	2	2				3	Adolescent clinic	1		129	88	41			0	0	90		1		1		2
	2	3	3			66								14	2	3		2		1	5	3		2	1	2	2				3	Adolescent clinic	1		50	50	0			0	40	100		1		1		4
	2	3	3			77								20	2	2		2		2		2		1	3	2	2				3	Adolescent clinic	1		228	132	96	171	890	550	0	99		1		1		5	Unprotected sex and sharing sharps
	2	3	3			78								15	2	2		2		1	5	2		5	2	2	2				3	Adolescent clinic	2		180	132	38	6772	990	7855	0	90		1		2		2
	2	3	3			79								16	2	1		1	1	1	5	1		1	1	2	2				3	Adolescent clinic	1		104	104	0			0	762	50		1		1		2
	2	3	3			80								21	2	2		1	5	2		2		5	1	2	2				3	Adolescent clinic	2		10	10	0					80		1		3		2
	2	3	3			81								17	2	2		1	2	1	5	2		1	1	2	2				3	Adolescent clinic	2		60	61	1	83		321	0	13500		1		1		3
	2	3	3			82								13	2	1		1	1	1	2	1		2	1	2	2				3	Adolescent clinic	1		76	76	0			0	4030	60		1		1		2
	1	3	3			83								13	1	1		1	5	2		3		3	1	2	2				3	Adolescent clinic	2		86	86	0	21	511	0	515	82		1		1		2
	2	2	2		65									17	2	2		1	2	1	3	2		3	2	2	1	4			3	Adolescent clinic	1		144	144	144	690		20	1220	94		1		2		2
	2	2	2		66									16	2	2		2		2		2		5	1	2	1	4			3	Adolescent clinic	1		96	96	96	106				98		1		1		2
	1	2	2		67									13	1	1		1	5	1	5	1		5	1	2	1	4			3	Adolescent clinic	2		26	26	26			1330	0	99		1		1		5	Not sure
	2	2	2		68									17	2	1		1	5	1	4	2		4	2	2	1	4			3	Adolescent clinic	2		162	162	162				0	100		1		1		5	Not sure
	1	2	2		69									17	1	1		1	3	2		1		3	2	2	1	4			3	Adolescent clinics	1		96	96	96					100		1		1		2
	2	2	2		70									14	2	2		1	3	1	5	2		5	1	2	1	4			3	Adolescent clinic	2		162	162	162				63	90		1		1		2
	1	2	2		71									11	1	3		1	5	1	5	3		5	1	2	1	4			3	Adolescent clinic	1		91	91	91					98		1		1		2
	1	2	2		72									14	1	3		1	5	1	5	3		4	1	2	1	4			3	Adolescent clinic	1		102	102	102				0	98		1		1		2
	2	2	2		73									10	2	3		1	5	2		3		5	1	2	1	4			3	Adolescent clinic	2		37	37	37				0	100		2		2		3
	2	2	2		74									19	2	2		2		2		2		5	2	2	1	4			3	Adolescent clinic	1		103	103	103				0	100		1		1		3
	2	2	2		81									15	2	3		1	3	1	3	3		3	2	2	1	4			3	Adolescent clinic	2		124	124	124					100		1		1		2
	2	2	2		82									16	2	1		1	4	2		1		4	2	2	1	4			3	Adolescent clinic	2		116	116	116					100		1		1		2
	1	2	2		83									15	1	1		1	3	1	4	1		4	2	2	1	4			3	Adolescent clinic	1		181	181	181					96		1		1		3
	2	2	2		84									16	2	3		2		2		2		5	2	2	2				3	Adolescent clinic	1		123	123	123				0	100		1		1		2
	1	2	2		85									14	1	1		1	4	1	4	1		4	2	2	1	4			3	Adolescent clinic	1		63	63	63					98		1		1		3
	1	2	2		86									15	1	1		1	3	1	3	1		3	2	2	1	4			3	Adolescent clinic	2		108	108	108				0	98		1		1		3
	2	2	2		87									15	2	1		1	4	1	4	1		4	2	2	1	4			3	Adolescent clinic	1		121	121	121					98		1		1		2
	1	3	3			84								16	1	1		2		1	2	5	Father	2	1	2	2				3	Adolescent clinic	2		86	86	0	169		32280	25837	60		1		2		5	Don't know
	2	3	3			85								16	2	5	Mother	1	1	2		5	Mother	1	2	2	1	3 5 6			3	Adolescent clinic	2		146	145	1	197	610	5261	2709	80		1		4	Her Mother told her that she was not infected with HIV while she was carrying the participant's pregnancy, told her that her late father is the one who infected both of them, though never explained her how.	5	Sharing sharps, accidents, un protected sex
	1	3	3			86								17	1	1		1	5	1	4	1		4	2	2	2				3	Adolescent clinic	1		204	144	60	42			0	90		1		1		2
	2	3	3			87								19	2	1		1	3	1	4	1		4	2	2	2				3	Adolescent clinic	1		145	144	1	50	341	550	0	90		1		1		5	Unprotected sex,sharing sharps
	2	3	3			88								18	2	1		1	3	2		5	Mother	3	2	2	2				3	Adolescent clinic	1		189	144	45	41	766		0	95		1		1		2
	2	3	3			89								14	2	5	Mother	1	2	1	3	5	Mother	2	1	2	2				3	Adolescent clinic	1		39	37	2				0	90		1		1		1
	2	3	3			90								10	2	1		1	4	1	4	1		4	1	2	2				3	Adolescent clinic	1		92	92	0	125	758	64	0	95		1		2		5	Don't know
	1	2	2		58									11	1	1		1	3	1	5	1		3	1	2	1	2 4			3	Adolescent clinic	2		87	87	0	384	687	0	530	95		2		2		5	Doesn't know
	2	2	2		59									14	2	1		2		1	3	1		2	1	2	1	2 4			3	Adolescent clinic	2		120	120	0	815	867	10259	144	90		1		1		5	Mother to child, sharing infected sharps
	1	2	2		60									18	1	1		2		1	5	2		5	2	1	1	4			3	Adolescent clinic	2		129	129	0	1026	477	23150	29500	100		1		2		2
	2	2	2		61									12	2	3		2		1	5	3		5	1	2	2				3	Adolescent clinic	2		133	133	0	373		26810	1059	95		2		2		5	Does not know
	2	2	2		63									14	2	1		1	2	2		1		2	2	2	1	4			3	Adolescent clinic	2		139	139	0	220	754	6592	1034	100		1		2		1
	2	2	2		75									18	2	5	Step mother	2		1	4	5	Step mother	4	2	2	1	4			3	Adolescent clinic	2		136	136	0	1050		1085	31300	100		1		2		5	Unprotected sex with an infected person, sharing infected sharps,
	2	2	2		76									13	2	1		1	3	2		1		3	1	2	2				3	Adolescent clinic	1		121	114	7	810	1260	43010	25	98		1		1		1
	2	2	2		64									19	2	1		1	5	2		1		5	1	2	1	4			3	Adolescent clinic	2		196	188	8	856	894	0	345	90		1		2		5	Sharing infected sharps, unprotected sex with an infected person and road traffic accidents
	1	2	2		77									14	1	1		1	2	1	3	1		2	1	2	1	2 4			3	Adolescent clinic	2		79	70	9	496	958	25601	8521	100		1		1		5	Unprotected sex with an infected person, mother to child and sharing infected sharps
	1	1	1	1										14	1	1		1	1	1	2	1		2	1	2	1	4 6			3	AdÃ³lescents/Adults.	1		89	89	89	132		1	271	100		1		1		1
	2	1	1	3										16	2	1		1	2	1	2	1		2	1	2	1	1 2 4 6			3	Adolescents/Adult Clinic	1		71	71	71	80		353	2830	100		1		2		1
	1	1	1	6										17	1	1		1	5	2		1		5	2	2	1	1 4			2		1		66	66	66	377		104000	44	100		1		1		2
	2	1	1	7										12	2	5	Stepmother	2		1	5	5	Stepmother	5	1	2	1	1 2 4 6			2		1		60	60	60	336		1	1	100		1		1		1
	2	1	1	8										13	2	2		2		1	4	1		4	2	2	1	1 2 4			2		1		106	106	106	284		10962	1160	100		1		1		3
	1	1	1	11										16	1	1		1	5	1	2	1		2	1	2	1	2 4 6			2		2		97	97	97		100		1	100		1		1		2
	2	1	1	17										18	2	1		2		1	2	1		2	2	2	1	1 2 4			2		1		112	112	112	819	43		90	100		1		1		2
	2	1	1	18										17	2	1		1	2	2		1		2	2	2	1	1 2 4			2		2		145	145	145	448		50	0	100		1		1		1
	2	1	1	20										14	2	1		1	2	1	5	1		2	1	2	1	1 2 4			2		1		99	98	99	261		0	0	100		1		1		1
	2	1	1	21										15	2	2		2		2		2		5	2	2	1	1 2 4 6			2		2		80	77	80	735		1870	0	100		1		1		1
	1	1	1	22										19	1	2		2		1	2	2		1	1	1	1	1 2 4 6			2		1		159	159	159	427		726007	50	100		1		1		2
	2	2	2		78									14	2	1		1	3	1	4	1		4	1	2	1	4			3	Adolescent clinic	2		133	130	3	893	489	73980	440	100		1		1		2
	2	2	2		79									12	2	1		1	3	1	5	2		3	1	2	2				3	Adolescent clinic	2		94	86	8	872	895	10628	340200	90		1		2		5	Doesn't know
	2	2	2		80									14	2	2		1	5	1	3	2		5	1	2	2				3	Adolescent clinic	1		72	72	0	890	869	7080	20	100		2		1		5	Unprotected sex with an infected person, mother to child
	2	2	2		88									13	2	5	Neighbor	1	2	2		5	Neighbor	5	1	2	1	4			3	Adolescent clinic	1		48	45	3	523		2300	0	100		2		2		5	Does not know
	1	2	2		89									11	2	2		2		2		2		5	1	2	1	2 4			3	Adolescent clinic	1		102	96	6	284	1250	20400	0	99		2		2		5	Does not know
	2	2	2		62									14	2	1		2		1	3	1		3	2	2	1	2 4			3	Adolescent clinic	2		132	132	0	960	1204	8530	321500	100		1		2		2
	2	5	5					48						21	2	3		1	3	1	5	3		3	2	1	2				3	Adolescent clinic	1		9	9	9			839		80		1		3		5	Unprotected sex, sharing sharps
	2	5	5					49						11	2	2		2		2		2		5	1	2	2				3	Adolescent clinic	2		108	108	108					70		1		1		5	Doesn't know
	2	5	5					50						21	2	5	Alone	1	5	2		5	Husband	4	2	1	2				3	Antenatal clinic	1		22	22	22			0		80		1		2		5	Sharing sharps, unprotected sex
	2	5	5					51						23	2	5	Husband	1	5	2		5	Husband	2	1	2	2				2		1		30	30	30			0		80		1		2		2
	2	5	5					52						22	2	1		1	5	1	4	1		4	1	2	2				3	Antenatal clinic	1		30	30	30			0	0	90		1		3		5	Unprotected sex, sharing sharps
	2	5	5					53						23	2	5	Alone	2		2		5	Step mother	5	1	2	2				3	Antenatal clinic	1		42	42	42			133000	0	70		1		2		5	Doesn't know
	2	5	5					54						20	2	5	Husband	1	2	2		5	Husband	5	1	2	2				3	Antenatal clinic	1		20	20	20			0	0	85		1		2		5	Unprotected sex, sharing sharps, accident
	2	5	5					55						22	2	5	Husband	2		1	5	5	Husband	3	5	2	2				3	Antenatal clinic	1		15	15	15			839	50	70		1		3		2
	2	5	5					56						21	2	5	Husband	1	1	2		5	Husband	2	1	1	2				3	Antenatal clinic	1		44	44	44	594	868	0	0	90		1		3		5	Unprotected sex, sharing sharps
	2	5	5					22						22	2	5	Husband	2		1	5	5	Husband	3	2	2	2				3	Antenatal clinic	1		35	35	35	353	577	0	0	90		1		3		5	Unprotected sex, sharing sharps, blood contact
	2	5	5					58						22	2	5	Husband	1	5	2		5	Husband	2	1	2	2				3	Antenatal clinic	1		17	16	16							1		3		2
	2	5	5					59						20	2	5	Husband	1	5	2		5	Husband	1	2	2	2				3	Antenatal clinic	1		7	7	7					80		1		3		5	Unprotected sex, mother to child
	2	5	5					60						23	2	5	Husband	1	2	1	3	5	Husband	3	2	1	2				3	Antenatal clinic	1		40	40	40	564		0	0	80		1		3		5	Unprotected sex, sharing sharps, mother to child
	2	5	5					61						22	2	1		1	5	1	3	1		5	5	1	2				3	Antenatal clinic	1		31	31	31	3100		0	0	80		1		3		2
	2	5	5					62						21	2	5	Husband	1	5	1	5	5	Husband	3	4	1	2				3	Antenatal clinic	1		15	15	15			0		80		1		3		5	Unprotected sex, sharing sharps
	2	5	5					63						21	2	1		1	1	2		1		1	2	2	2				3	Antenatal clinic	1		14	14	14			13846		75		1		3		5	Unprotected sex, sharing sharps
	2	5	5					64						23	2	5	Alone	1	5	2		5	Husband	5	2	2	2				3	Antenatal	1		6	6	6					80		1		3		5	Sharing sharps, unprotected sex, blood contact
	1	1	1	23										12	1	1		1	3	1	4	1		4	1	2	1	1 2 4 6			2		1		160	184	160	432		82	0	100		3	Not Sure	2		3
	2	1	1	24										22	2	1		1	4	2		1		4	2	1	1	1 4 6			2		1		204	60	204	48		41794	50	100		1		1		2
	2	1	1	19										16	2	1		1	2	2		1		2	1	2	1	1 2 3 4			2		1		151	146	151	2121		0	0	100		1		1		3
	2	1	1	25										19	2	1		1	5	1	4	1		4	2	2	1	1 2 4 6			2		1		108	84	108	194		72	64	100		1		1		2
	2	4	4				62							18	2	1		1	2	1	2	1		2	1	2	2				3	Adult and Adolescent	1		14	14	0	340				100		1		3		5	Accidents, Mother to child, unprotected sex
	2	4	4				63							24	2	5	Husband	1	2	1	2	5	Husband	2	1	2	2				3	Adult and Adolescent	1		14	14	0	485				100		1		3		5	Unprotected sex, accident, Mother to child
	2	4	4				64							24	2	5	Mother	1	2	2		5	Mother	2	1	2	2				3	Adult and Adolescent	1		48	48	0	314				70		1		3		5	Unprotected sex, Mother to child transmission
	1	4	4				65							15	1	5	Mother	1	2	2		5	Mother	2	1	2	2				3	Adult and Adolescents	1		48	48	0	801		134050	13100	100		2		2		5	No
	1	4	4				61							18	1	5	Mother	1	3	2		5	Mother	3	2	2	2				3	Adult and Adolescent	1		48	48	0	814		258	49	100		1		1		5	Unprotected sex, Mother to child transmission, accidents, through using contaminated sharps
	2	4	4				66							12	2	1		2		1	4	5	Step mother	3	1	2	2				3	Adult and Adolescents	1		60	60	0	1187	1018	49		100		2		2		5	No
	2	4	4				67							15	2	1		1	2	1	2	1		2	1	2	2				3	Adult and Adolescent	1		144	140	2	750	1031		29200	100		1		1		5	Through sex and from mother to child
	2	4	4				68							17	2	5	Mother	1	2	2		5	Mother	2	1	2	2				3	Adult and Adolescents	1		132	130	2	1372	788	76	50	100		1		1		5	Mother to child, through unprotected sex
	2	4	4				69							23	2	5	Husband	1	2	2		5	Husband	4	2	2	2				3	Adult and Adolescent	1		12	12	0					100		1		3		5	Through sex, sharp things, sharing blades
	2	4	4				70							10	2	1		1	1	1	2	1		1	1	2	2				3	Adult and Adolescent	1		60	60	0	281				100		2		2		5	No
	1	4	4				71							12	1	5	Mother	1	2	2		5	Mother	2	1	2	2				3	Adult and Adolescent	1		84	83	1	528	1060	6150	437	100		1		2		5	No
	2	4	4				72							24	2	5	Husband	2		1	2	5	Husband	2	5	2	2				3	Adult and Adolescent	1		48	48	0	248		49	49	100		1		3		5	Unprotected sexual intercourse, Mother can pass to baby during pregnancy and breastfeeding
	1	4	4				73							12	1	1		1	2	1	2	1		2	1	2	2				3	Adult and Adolescent	1		48	48	0	911	966	220	49	100		1		2		5	No
	2	4	4				74							17	2	5	Mother	1	2	2		5	Mother	2	1	2	2				3	Adult and Adolescent	1		60	60	0	284				100		1		1		5	Unprotected sexual intercourse, Mother infecting child through breastfeeding
	1	4	4				75							14	1	5	Mother	1	2	2		5	Mother	2	1	2	1	7	School fees, medical bills		3	Adult and Adolescent	1		60	60	0	642			49	100		2		4	From the Hospital	5	He doesn't know
	2	4	4				76							16	2	5	Mother	1	2	2		5	Mother	2	2	2	1	7	School fees		3	Adult and Adolescent	2		60	60	0	549		21510	49	100		1		1		5	Unprotected sexual intercourse, Mother to child, sharing sharp objects with an infected person
	2	4	4				77							19	2	5	She stays alone	2		2		5	Her sister	3	2	1	2				3	Adult and Adolescent	1		180	176	4	809	617			100		1		1		5	Using contaminated sharps, Mother to child,
	2	4	4				78							24	2	5	Husband	1	3	2		5	Husband	3	2	2	2				3	Adult and Adolescent	1		12	12	0					100		1		3		5	Unprotected sex, sharps which are contaminated, Mother to child during birth
	2	4	4				79							24	2	5	Husband	1	2	2		5	Husband	3	2	2	2				3	Adult and Adolescent	1		36	36	0			49		100		1		3		5	Unprotected sex, contaminated sharps, Road traffic accidents, Mother to child transmission
	1	4	4				80							19	1	5	Step mother	2		1	2	5	Step mother	2	2	2	2				3	Adult and Adolescent	1		96	96	0	421	509		267	100		1		1		5	Mother to child ,accidents, sex
	1	5	5					65						22	1	1		1	2	2		1		2	5	1	2				3	Adolescent clinic	1		28	28	28			108		80		1		3		2
	1	5	5					66						22	1	5	Alone	1	5	1	5	3		2	5	1	2				3	Adolescent clinic	1		22	22	22			0	839	80		1		3		5	Unprotected sex, sharing sharps, blood contact
	1	5	5					67						24	1	5	Wife	1	5	1	5	5	Self		2	1	2				3	Adolescent clinic	1		20	20	20			0		85		1		4	Sharing sharps	5	Unprotected sex, sharing sharps
	2	5	5					68						20	2	3		2		2		3		5	1	1	2				3	Adolescent clinic	2		154	154	154	150	312	9195	76	70		1		2		5	Unprotected sex, sharing sharps accident
	2	5	5					69						22	2	3		1	3	1	3	2		3	2	1	2				3	Adolescent clinic	1		57	57	57			0	0	80		1		3		5	Unprotected sex, sharing sharps
	1	5	5					70						21	1	2		2		2		2		5	2	1	2				3	Adolescent clinic	1		72	72	72	197	1016	0	0	90		1		1		5	Unprotected sex, sharing sharps
	2	5	5					71						20	2	5	Husband	2		1	3	5	Husband	5	1	2	2				3	Adolescent clinic	1		173	141	141	578	370	0	0	80		1		1		5	Sharing sharps, unprotected sex
	2	5	5					72						21	2	1		1	1	1	2	1		1	1	2	2				3	Adolescent clinic	1		39	39	39			2450	0	80		1		2		5	Unprotected sex, sharing sharps
	2	5	5					73						21	2	5	Husband	2		2		5	Husband	5	5	1	2				3	Adolescent clinic	1		3	3	3					70		1		2		2
	1	5	5					74						23	1	3		2		2		3		5	1	1	2				3	Adolescents clinic	2		136	136	136	1002	338	0	0	80		1		1		5	Unprotected sex, accident, sharing sharps
	2	5	5					75						21	2	1		1	2	1	1	1		2	2	2	2				3	Adolescent clinic	1		24	24	24			0		80		1		3		2
	2	5	5					76						20	2	1		1	2	2		1		2	2	1	2				3	Adolescent clinic	1		83	83	83	135	319	0	50	80		1		2		5	Unprotected sex, sharing sharps
	2	5	5					77						20	2	5	Alone	1	3	1	5	5	Self		2	1	2				3	Adolescent clinic	1		7	7	7					80		1		2		5	Unprotected sex, sharing sharps
	2	1	1	26										20	2	1		1	1	2		1		1	2	2	1	1 2 4 6			2		1		22	22	22	1289		50	0	100		1		1		2
	1	8	8								61			16	1	1		1	5	1	5	1		5	2	2	2				3	Adolescent	1		159	60	99			114	0	97		1		1		2
	2	8	8								62			17	2	1		1	5	1	5	1		5	2	2	2				3	Adolescent	2		131	19	112			0	839	90		1		2		5	Unprotected sex, sharing needles
	2	8	8								63			24	2	1		1	2	1	3	1		3	2	1	2				3	Adolescent	2		95	90	5			276000	230	98		1		1		2
	2	8	8								64			22	2	5	Family friend	1	1	1	1	5	Family friend	2	1	1	2				3	Adolescent	2		152	130	22			1130	260	95		1		1		2
	1	8	8								65			18	1	1		1	5	2		1		5	3	2	2				3	Adolescent	2		98	92	6			0	0	97		1		1		2
	2	8	8								66			18	2	1		1	2	2		1		2	1	1	2				3	Adolescent	2		65	65	0			0	0	98		1		1		2
	1	8	8								67			24	1	5	Lives alone	1	3	2		5	None	5	4	1	2				3	Adolescent	2		175	161	14			398	50	98		1		1		2
	2	8	8								68			23	2	5	Lives alone	2		2		5	Cares for herself	5	2	1	2				3	Adolescent	1		108	62	46			21700	0	95		1		2		5	Mother to child, unprotected sex
	1	8	8								69			24	1	5	Alone	2		2		5	Alone	5	4	1	2				3	Adolescent	2		180	169	11			360	0	100		1		1		5	All the above
	2	8	8								70			20	2	1		1	3	1	5	1		3	4	1	2				3	Adolescent	1		131	61	70			20	0	90		1		1		2
	1	8	8								71			12	1	1		1	5	1	5	1		5	1	2	2				3	Adolescent	2		88	71	17			2260	20	97		1		1		3
	1	8	8								72			15	1	1		1	4	2		1		4	2	2	2				3	Adolescent	2		61	61	0			0	52	90		1		1		2
	2	8	8								73			12	2	2		1	5	1	5	2		5	1	2	2				3	Adolescent	1		84	83	1			50	0	95		1		1		3
	1	8	8								74			18	1	1		1	5	2		1		5	1	1	2				3	Adolescent	2		60	54	6			50	0	96		1		1		2
	2	8	8								75			15	2	1		1	3	2		1		3	2	2	2				3	Adolescent	1		146	134	12			0	0	93		1		2		5	All the above
	2	8	8								76			23	2	5	Alone	2		2		5	Herself	3	2	2	2				3	Adolescent	2		132	110	22			22318	63	98		1		1		5	All the above
	1	8	8								77			13	1	1		1	5	2		1		5	1	2	2				3	Adolescent	2		128	122	6			103	3130	90		1		2		3
	2	8	8								78			13	2	1		1	5	2		1		5	1	2	2				3	Adolescent	1		96	85	11			0	0	95		1		1		2
	2	8	8								79			21	2	5	Alone	1	2	1	4	5	Herself	5	4	1	2				3	Adolescent	1		6	6	0					100		1		2		5	All the above responses
	1	8	8								80			14	1	1		1	2	2		1		2	1	2	2				3	Adolescent	1		22	22	0			36600	49700	90		2		2		5	Doesn't know
	2	8	8								81			14	2	3		2		2		3		3	2	2	2				3	Adolescent	2		136	120	16			24508	50	95		1		2		3
	1	8	8								83			18	1	2		1	2	2		2		1	1	2	2				3	Adolescent	2		150	66	84			412	0	98		1		1		2
	1	8	8								82			24	1	3		2		1	3	3		5	1	1	2				3	Adolescent	4		119	110	9			20	0	98		1		2		5	Doesn't know
	2	8	8								84			23	2	2		2		2		2		1	2	1	2				3	Adolescent	1		148	80	68			0	0	99		1		1		5	All the above
	2	8	8								85			24	2	1		1	5	1	2	1		2	1	1	2				3	Adolescent	1		66	57	11			13192	0	95		1		2		2
	1	8	8								86			16	1	1		1	2	2		1		2	1	2	2				3	Adolescent	1		213	120	93			104	0	89		1		2		5	Doesn't know
	2	8	8								87			24	2	5	Alone	1	5	1	2	1		2	2	1	2				3	Adolescent	1		10	10	0			0	0	95		1		2		5	Mother to child, unprotected sex
	2	8	8								88			22	2	5	Husband	2		1	2	5	Husband	3	2	1	2				3	Adolescent	1		195	96	99			41720	148	95		1		1		2
	1	8	8								89			21	1	3		2		2		5	Takes care of ownself	3	2	1	2				3	Adolescent	2		102	98	4	270	170	50140	0	99		1		1		5	All the above
	1	8	8								90			23	1	1		1	4	2		1		4	4	1	2				3	Adolescent	1		14	14	0			5580	0	100		1		2		5	All the above responses
	2	1	1	27										22	2	1		1	4	2		1		4	3	2	1	1 2 4 6			2		1		5	5	5					100		1		1		2
	2	1	1	28										22	2	1		1	3	2		1		3	2	2	1	1 4 6			2		1		60	60	60	200		90	0	100		1		3		2
	1	1	1	29										23	1	1		1	5	2		1		5	2	2	1	1 4 6			2		2		101	101	101	594	181	54700	60	100		1		3		2
	2	1	1	30										23	2	1		1	3	2		1		3	3	2	1	1 2 4 6			2				21	21	21			271	0	100		1		1		2
	2	4	4				81							19	2	5	Auntie	2		2		5	Auntie	4	2	2	2				3	Adult and Adolescent	1		132	130	2	78		32100	992	100		1		1		5	Sharing sharps, Mother to child, unprotected sex
	1	4	4				82							24	1	3		1	1	2		3		5	2	2	2				3	Adult and Adolescent	1		11	11	0					100		1		2		5	Through unprotected sex, sharing sharps
	1	4	4				83							11	1	4		2		2		4		2	1	2	1	7	School fees, medical bills, Food, Accommodation, Essential requirements like soap, sugar,		3	Adult and Adolescent	1		24	24	0	496		40500		100		1		2		5	He doesn't know
	2	4	4				84							16	2	5	Uncle	2		2		5	Uncle	3	1	2	2				3	Adult and Adolescent	1		132	132	0	326	1013	49	49	100		1		2		5	Through sex, by accident
	2	4	4				85							19	2	1		1	3	1	4	1		3	2	2	2				3	Adult and Adolescent	1		144	144	0	105	648	49	390	100		1		1		5	Unprotected sex, when you inject someone negative with the blood of a positive person, through giving births, through breastfeeding
	2	4	4				86							14	2	5	Mother	1	2	2		5	Mother	2	1	2	2				3	Adult and Adolescent	1		84	84	0	515	430		68	100		1		2		5	She doesn't know
	2	1	1	31										15	2	1		1	5	1	5	1		5	1	2	1	1 2 4 6			2		1		174	164	174	1335		1900	0	100		1		1		2
	2	1	1	32										17	2	2		1	5	2		1		5	2	2	1	2 4 6			2		2		91	91	91	208		215	0	100		1		1		2
	1	1	1	33										17	1	1		1	3	2		1		3	3	2	1	1 4 6			2		1		89	89	89	890		412	0	100		1		1		2
	2	5	5					78						16	2	1		1	5	1	5	1		5	2	2	2				3	Antenatal clinic	1		4	4	4					80		1		3		2
	2	5	5					79						20	2	5	Husband	1	2	1	5	5	Husband	3	2	2	2				3	Antenatal clinic	1		12	12	12			50		80		1		2		2
	2	5	5					80						21	2	5	Alone	2		2		5	None		2	2	2				3	Antenatal clinic	2		124	124	124	353		0	340	70		1		1
	1	5	5					81						17	1	5	None	2		2		2		5	5	1	2				3	Adolescent clinic	1		121	121	121	1295	855	0	246	75		1		1		5	Sharing sharps, unprotected sex
	1	5	5					82						16	1	2		2		2		2		5	2	2	2				3	Adolescent clinic	2		0	0	0	760	1161	1096	10061	60		1		1		5	Unprotected sex, sharing sharps
	1	5	5					83						21	1	5	Alone	2		1	3	5	None		1	1	2				3	Adolescent clinic	2		76	76	76	22	322	0	130	75		1		1		5	Unprotected sex, sharing sharps
	1	5	5					84						14	1	2		1	5	1	5	2		5	2	2	2				3	Adolescent clinic	1		124	124	124	634	1893	0	77	80		1		2		5	Mother to child, unprotected sex
	1	5	5					85						19	1	5	None	2		2		5	None		5	1	2				3	Adolescent clinic	2		114	112	112	1194	1087	0	143000	50		1		1		5	Unprotected sex, sharing sharps
	2	5	5					86						20	2	2		2		2		2		3	1	2	2				3	Adolescent clinic	1		120	120	120	486	1458	0	227	80		1		2		2
	2	5	5					87						19	2	1		2		1	2	1		2	2	2	1	3			3	Adolescent clinic	1		13	13	13			0		80		1		3		5	Unprotected sex, accident, sharing sharps
	1	5	5					88						16	1	1		1	1	1	2	1		1	2	2	2				3	Adolescent clinic	1		59	59	59	896	862	0	0	90		1		1		5	Unprotected sex, sharing sharps
	1	5	5					90						18	1	1		1	1	2		1		1	4	1	2				3	Adolescent clinic	1		156	138	138	914	492	36539	98	80		1		1		5	Unprotected sex, blood contact, mother yo child
	2	5	5					89						17	2	1		1	2	1	5	1		2	1	1	2				3	Adolescent clinic	1		13	13	13			0		80		1		3		2
	2	1	1	12										19	2	5	Sister	2		2		2		5	4	2	1	4			2		1		66	64	66	322		922	0	100		1		1		2
	2	1	1	15										15	2	1		2		1	5	2		5	1	2	1	1 2 4 6			2		1		121	119	121	200		290	0	100		1		1		2
	2	1	1	34										14	2	1		1	5	2		1		5	1	2	1	2 4 6			2		1		50	50	50	884		965	0	100		1		1		2
	1	1	1	35										22	1	2		2		2		2		5	2	2	2				2		1		23	23	23	202		414	414	100		1		1		2
	2	1	1	36										19	2	1		1	4	2		1		4	3	2	2				2		1		120	118	120	184		16552	12100	100		1		1		2
	1	1	1	2										18	1	1		1	3	1	3	1		3	2	2	1	1 2 4 6			2		1		50	0	0	510		0	0	100		1		1		1
	2	1	1	4										13	2	2		2		2		2		1	1	2	1	1 2			2		1		123	0	0			4013	30600	100		1		2		1
	1	1	1	16										18	1	3		2		2		3		3	2	2	1	4 6			3	Adolescents	1		126	126	126	100		0	0	100		1		1		1
	2	1	1	37										17	2	5	Friend	2		2		5	Herself	2	1	1	2				2		1		186	180	186	412		2500	0	100		1		3		2
	1	1	1	38										19	1	5	Renting	2		2		5	Himself	3	2	1	1	1 4 6			2		1		285	270	285	370		2500	0	100		1		3		2
	1	1	1	39										15	1	3		2		2		3		4	1	2	1	1 2 4			2		1		128	127	128	410		2000	0	100		1		1		1
	2	1	1	40										20	2	2		2		2		2		2	3	2	1	1 4 6			2		1		280	270	280	512		360	0	100		1		1		2
	2	1	1	41										21	2	5	Friend	2		2		5	Herself	3	2	1	2				2		2		256	254	256	410		2100	0	100		1		1		2
	1	1	1	42										18	1	5	Friend	2		2		5	Himself	3	2	1	1	1 2 4 6			2		1		296	290	296	512		1090	0	100		1		1		2
	2	1	1	43										17	2	1		1	3	2		1		3	3	2	1	1 2 4 6			2		1		216	200	216	532		950	0	100		1		1		2
	2	1	1	44										18	2	2		2		2		2		4	2	2	1	1 2 4 6			2		1		179	160	179	556		1150	0	100		1		1		2
	1	1	1	45										22	1	5	Friend	2		2		5	Himself	3	2	1	1	1 4 6			2		1		256	245	256	512		1560	0	100		1		3		2
	1	1	1	46										16	2	3		2		2		3		5	2	2	1	1 4 6			2		2		672	645	672	699		1500	0	100		1		1		2
	2	1	1	47										10	2	2		2		2		2		5	1	2	1	1 2 4 6			2		1		261	250	261	234		50	0	100		1		1		2
	2	1	1	48										18	2	3		2		2		3		5	2	2	2				2		2		428	410	428	991		2619	0	100		1		1		2
	2	1	1	48										13	2	3		2		2		3		5	1	2	1	1 2 4 6			2		1		262	245	262	289		965	0	100		1		1		3
	2	1	1	49										17	2	3		2		2		3		5	2	2	1	1 4 6			2		1		220	219	220	512		1000	0	100		1		1		2
	1	1	1	51										17	1			2		2		5	Uncle	2	1	2	1	1 2 4 6			2		1		81	81	81	327		152	82	100		2		1		5	Don't Know
	1	1	1	53										18	1	5	Friend	2		2		5	Himself	3	2	1	1	1 4 6			2		1		360	290	360	523		1000	0	100		1		1		2
	2	1	1	54										16	2	2		2		2		2		5	2	2	1	1 4 6			2		2		250	230	250	245		965	0	100		1		1		1
	1	1	1	55										12	1	3		2		2		3		5	1	2	1	1 4 6			2		1		312	300	312	250		996	0	100		1		4	Not sure	3
	2	1	1	56										20	2	5	Friend	2		2		5	Herself	4	4	1	1	1 2 4 6			2		1		512	508	512	245		900	0	100		1		1		2
	2	1	1	57										15	2	2		1	5	2		1		5	1	2	1	1 2 4 6			2		1		296	282	296	200		850	0	100		1		1		2
	1	1	1	58										19	1	3		2		2		3		4	3	2	1	1 4 6			2		1		325	313	325	620		1235	0	100		1		3		2
	2	1	1	59										19	2	3		2		2		3		4	2	2	1	1 3 4 6			2		1		396	384	396	212		1200	0	100		1		3		2
	1	1	1	60										16	1	1		1	4	2		1		4	2	2	1	1 4 6			2		1		356	320	356	231		1000	0	100		1		1		3
	1	1	1	61										17	1	5	Friend	2		2		2		5	2	2	1	1 4 6			2		1		312	300	312	154		599	0	100		1		1		3
	1	1	1	62										20	1	5	Friend	1	4	2		1		4	3	2	1	1 2 4 6			2		1		345	323	345	359		985	0	100		1		3		2
	2	1	1	63										13	2	1		1	4	1	5	1		4	1	2	1	1 4 6			2		2		236	224	236	312		2900	100	80		1		1		3
	2	1	1	64										18	2	1		1	4	2		1		4	2	2	1	1 4 6			2		1		321	309	321	249		990	0	100		1		1		2
	1	1	1	65										20	1	3		1	4	2		1		4	3	2	1	1 4 6			2		1		240	230	240	523		987	0	100		1		1		2
	1	1	1	66										11	1	1		1	5	1	5	1		5	1	2	1	1 4 6			2		1		121	121	121	215		500	0	100		1		2		1
	2	1	1	67										19	2	1		2		1	4	1		4	3	2	1	1 4 6			2		1		235	232	235	190		869	0	100		1		1		2
	2	1	1	68										17	2	1		1	4	2		1		4	3	2	1	1 2 6			2		1		195	195	195	259		1596	0	100		1		1		2
	1	1	1	13										15	1	1		1	5	2		1		5	2	2	1	4			3	Adolescents	1		86	86	86	320		1	1	100		1		1		1
	2	1	1	14										16	2	1		1	5	2		1		5	1	2	1	6			3	Adolescent clinic	1		116	116	116	192		1	1	100		1		2		5	Don't know
	2	1	1	69										15	2	1		1	3	1	5	1		3	1	2	1	1 2 4 6			2		1		189	177	189	345		990	0	100		1		1		3
	1	1	1	70										20	1	3		2		2		3		4	3	2	1	1 2 4 6			2		1		147	140	147	312		999	0	100		1		2		2
	1	1	1	71										18	1	1		1	4	2		1		4	2	2	1	1 2 4 6			2		1		196	184	196	413		770	0	100		1		2		2
	2	1	1	72										16	2	1		1	3	1	4	1		4	1	2	1	1 2 4 6			2		1		185	185	185	395		996	0	100		1		2		3
	2	1	1	73										12	2	1		1	5	1	5	1		5	1	2	1	1 4 6			2		1		144	144	144	235		897	0	100		1		1		3
	2	1	1	73										21	2	5	Husband	1	4	2		5	Husband	4	2	1	1	1 2 4 6			2		1		242	240	242	516		1000	0	100		1		1		2
	1	1	1	74										21	1	5	Wife	1	4	2		5	Himself	4	4	1	1	1 2 4 6			2		1		244	244	244	413		1000	0	100		1		1		2
	2	1	1	75										14	2	1		1	2	1	4	1		4	1	2	1	1 4 6			2		1		168	156	168	314		850	0	100		1		1		3
	1	1	1	78										13	1	1		1	5	1	3	1		3	1	2	1	1 2 4 6			2		1		166	166	166	253		8000	0	100		1		1		3
	2	4	4				87							19	2	1		1	2	1	3	1		2	1	2	2				3	Adult and Adolescent	1		12	12	0	350				80		1		3		2
	1	4	4				88							20	1	3		2		2		3		2	1	2	2				3	Adult and Adolescent	1		60	58	2	215		900	10500	100		1		1		5	Mother to child, unprotected sex
	1	4	4				89							20	1	5	Father	2		1	3	5	Father	3	2	2	2				3	Adult and Adolescent	1		12	12	0					80		1		1		5	Mother to child, unprotected sexual intercourse
	2	4	4				90							24	2	5	Husband	1	2	1	3	5	Husband	2	1	2	2				3	Adult and Adolescent	1		12	12	0	350				100		1		3		5	Unprotected sex, mother to child, accidents
	1	1	1	71										14	1	1		1	4	2		1		4	1	2	1	1 2 4			2		1		69	69	69	125		899	0	100		1		1		2
	2	1	1	70										12	2	3		2		1	5	3		5	1	2	1	1 2 4 6			2		1		56	56	56	350		999	0	100		1		2		3
	1	1	1	68										20	1	1		1	1	2		1		5	4	1	1	4			3	Adolescent clinic	2		229	223	6	817		4800	12800	95		1		2		1
	1	1	1	69										15	1	1		1	5	1	5	1		5	1	2	1	2 4			3	Adolescent clinic	1		123	123	0	580	952	500	50	99		1		2		5	Unprotected sex, mother to child
	2	1	1	72										19	2	1		2		1	5	1		5	3	2	1	1 2			3	Adolescent clinic	1		120	92	28	1066	1251	5200	0	100		1		1		5	Mother to child, sex with an infected person, sharing of infected sharps
	1	1	1	74										12	1	1		1	5	1	5	1		5	1	2	2				3	Adolescent clinic	2		93	93	0	912	0	12500	59	100		2		2		5	They have not disclosed
	2	1	1	75										14	2	1		1	2	1	2	1		2	2	2	1	1			3	Adolescent clinic	1		144	124	20	550	1120	23100	0	99		2		2		5	Doesn't know
	1	1	1	76										17	1	3		2		2		3		1	4	1	1	1 4			3	Adolescent clinic	2		139	111	28	920	794	4770	800	100		1		1		5	Mother to child and unprotected sex
	2	1	1	77										17	2	1		1	4	2		5	Step mother	2	2	2	1	1 4			3	Adoloscent clinic	1		108	108	0	320	840	19500	0	100		1		1		2
	2	1	1	78										16	2	1		2		1	3	1		3	2	2	1	1 4			3	Adolescent clinic	2		136	130	6	485	829	350	600	99		1		1		5	Unprotected sex with an infected person
	1	1	1	79										18	1	3		1	2	2		5	Untie	5	2	1	1	4			3	Adolescent clinic	2		155	155	0	1241	948	100	24100	99		1		2		5	Unprotected sex with infected person, sharing infected sharps
	1	9	9									19		24	1	5	Alone	2		2		5	Alone	5	4	1	2				3	Adolescent	2		168	145	23	2157	2342	20	0	90		1		1		5	Unprotected sex,mother to child,
	2	9	9									20		24	2	5	Alone	2		2		5	Herself	3	2	1	1	5			3	Adolscent	1		187	186	1			0	0	85		1		1		5	Unprotected sex, accidents, sharp instruments
	2	9	9									21		21	2	3		2		2		3		5	2	2	2				3	Adolescent	2		252	185	67			270	0	95		1		1		5	Mother to child, sharing sharp
	2	9	9									22		24	2	5	Sister	2		2		5	Sister	3	2	1	2				3	Adolescent	1		46	11	35			2300	0	95		1		2		5	Unprotected sex,accident
	2	9	9									23		24	2	3		2		2		5	Aunties	4	4	1	2				3	Adolescent	1		179	142	37	2558		0	0	85		1		1		5	Breast feeding, unprotected sex, sharp objects
	2	9	9									24		24	2	1		2		1	5	1		5	4	1	1	2			3	Adolescent	1		163	159	4			40	0	90		1		1		5	Unprotected sex, breast feeding
	2	9	9									25		23	2	1		1	5	2		1		5	2	2	2				3	Adolescent	1		144	113	31			8750	630	90		1		1		5	Unprotected sex
	2	9	9									26		17	2	1		1	5	1	3	1		3	2	2	1	5			3	Adolescent	1		84	80	4			3500	0	95		1		1		5	Unprotected sex, sharp objects
	1	9	9									27		17	1	1		2		1	2	1		2	4	2	2				3	Adolescent	2		118	118	0			19572	597	90		1		1		5	Unprotected sex, sharing sharps
	2	9	9									28		18	2	1		1	2	1	5	1		2	2	2	2				3	Adolescent	1		80	68	12			2100	0	90		1		1		5	Unprotected sex
	2	9	9									29		18	2	1		1	3	1	3	1		3	2	2	2				3	Adolescent	1		89	89	0	2714		60	0	95		1		2		5	Unprotected sex, sharp instruments,
	2	9	9									30		16	2	1		1	3	1	3	1		3	2	2	1	4 5 6			3	Adolescent	1		176	155	21			0	0	95		1		1		5	Unprotected sex, mother to child, sharp instruments
	1	9	9									31		24	1	5	Alone	2		1	4	5	Self	3	2	2	2				3	Adolescent	2		175	175	0			12862	4520	75		1		1		5	Unprotected, mother to child, sharp instruments
	2	9	9									32		18	2	1		1	5	1	3	1		3	2	1	1	4			3	Adolescent	1		160	160	0			1230	250	90		1		1		5	Unprotected sex, sharp instruments
	1	9	9									33		19	1	1		1	4	1	3	1		4	2	2	2				3	Adolescent	1		108	103	5			2350	150	85		1		1		2
	1	9	9									34		15	1	3		2		1	5	3		5	2	2	2				3	Adolescent	2		142	138	4			3584	0	85		1		1		5	Unprotected sex, sharp instruments
	1	9	9									35		17	1	5	Sister	1	5	2		5	Sister	3	2	2	2				3	Adolescent	1		176	168	8			1235100	580	90		1		1		5	Mother to child, unprotected sex
	1	9	9									36		19	1	1		2		1	4	1		4	2	2	2				3	Adolescent	2		172	160	12			26552	50	80		1		1		5	Mother to child, sharing sharps,unprotected sex
	1	9	9									37		24	1	5	Alone	2		1	5	5	Alone		1	1	2				3	Adolescent	1		108	105	3			20	0	90		1		1		2
	1	9	9									38		17	1	1		1	3	1	4	1		4	2	2	2				3	Adolescent	2		96	96	0	2073		3286	0	90		1		1		2
	2	9	9									39		23	2	1		1	1	2		1		1	3	2	2				3	Adolescent	1		156	132	24			216	169	85		1		1		5	Unprotected sex, sharp instruments
	2	9	9									40		16	2	1		1	5	1	5	1		5	2	2	2				3	Adolscents	1		132	84	48	1367			176	86		1		1		5	Mother yo child, unprotected sex, sharp instruments sharing
	1	9	9									41		14	1	1		1	4	1	5	1		4	2	2	1	4			3	Adolescents	1		114	88	26			0	0	92		1		1		5	Unprotected sex
	2	9	9									42		18	2	3		2		2		3		4	4	2	2				3	Adolescent clinic	1		142	142	0	546	2174	2386	0	95		1		1		5	Unprotected sex, blood contact, mother to child
	2	9	9									43		17	2	5	Sister	2		1	5	5	Sister	4	2	2	2				3	Adolescents	2		124	118	6			20	0	90		1		1		1
	1	9	9									44		18	1	5	Mother	1	3	1	3	1		3	3	2	2				3	Adolscent	2		126	122	4	558		0	503	95		1		1		5	Unprotected sex, mother to child, sharp instruments
	2	9	9									45		22	2	2		2		2		2		1	4	1	2				3	Adolescents clinic	1		164	152	12				0	95		1		1		2
	1	9	9									46		16	1	4		2		2		4		5	1	2	1	2 4			3	Adolescents	1		94	90	4				0	90		2		2		5	Don't kno
	1	9	9									47		18	1	1		2		1	5	5	Father	5	2	2	2				3	Adolescents clinic	1		128	128	0	936	2225		0	96		1		1		5	Mother to child, sharp instruments, unprotected sex
	2	9	9									48		23	2	5	Aunt	2		2		5	Aunt	5	4	1	2				3	Adolescent clinic	1		176	174	2			185616	50	90		1		2		5	Don't know
	2	9	9									49		15	2	1		1	5	1	5	1		5	2	2	1	1 4			3	Adolescents clinic	1		106	104	2				0	94		1		1		5	Mother to child, unprotected sex
	1	9	9									50		15	1	5	Father	2		1	4	5	Father	4	2	2	1	3			3	Adolescents	1		125	125	0			250	0	96		1		1		2
	1	9	9									51		19	1	2		2		2		2		1	4	2	2				3	Adolescent clinic	2		196	192	4			2357	862	90		1		1		1
	1	9	9									52		16	1	5	Boss	2		2		5	Boss	4	1	1	1	5			3	Adolescents	1		154	150	4	485		3867	0	95		1		1		3
	1	9	9									53		19	1	5	Alone	2		2					2	1	2				3	Adolscents	1		232	228	4	654		2347	186	85		1		1		2
	2	9	9									54		19	2	1		1	3	1	5	1		3	4	2	2				3	Adolscents			234	233	1	834	5648	2697	262	94		1		3		2
	2	9	9									55		18	2	5	Siblings	2		1	2	5	Siblings	3	2	2	2				3	Adolscents	2		173	173	0	452		621238	0	95		1		1		1
	1	9	9									56		19	1	5	Sister	2		2		5	Sister	3	2	2	1	4			3	Adolscent	1		184	182	2	385		4329	0	95		1		1		2
	1	9	9									57		15	1	1		1	2	1	3	1		2	2	2	2				3	Adolescents	1		149	146	3	854	6245	1364	324	88		1		1		5	Mother to child, unprotected sex
	1	9	9									58		21	1	5	Brother	1	2	1	4	1		3	2	2	2				3	Adolescents clinic	1		178	178	0				90	92		1		1		5	Unprotected sex, mother to child, sharp instruments
	1	9	9									59		19	1	5	Father	2		1	3	5	Father	3	3	2	2				3	Adolescents	2		164	58	6	980		138896	60	85		1		1		3
	1	9	9									60		19	1	5	Aunt	2		2		5	Aunt	3	2		2				3	Adolescents	1		196	190	6		33654	5648	50	90		1		1		2
	1	9	9									61		16	1	1		1	4	1	4	1		4	2	2	2				3	Adolescents	2		148	142	6		2345	1364260	2340	95		1		1		1
	2	9	9									62		21	2	5	Sister	2		2		1		4	4	2	2				3	Adolescents clinic	1		208	204	4		3256	4630	0	99		1		1		2
	1	9	9									63		24	1	5	Alone	2		2		5	Alone	5	1	1	2				3	Adolscents	1		235	229	6			480	0	90		1		1		2
	2	9	9									64		20	2	1		1	2	1	3	1		2	2	2	2				3	Adolscents	1		188	183	5			6897	0	90		1		1		2
	1	9	9									65		24	1	1		1	2	1	3	1		3	4	2	2				3	Adolescents	2		223	211	12			2350633	1368	85		1		1		5	Unprotected sex, mother to child
	1	9	9									66		23	1	5	Alone	1	3	1	3	1		3	2	1	2				3	Adolescents	1		358	347	11			56980	0	95		1		1		2
	2	9	9									67		19	2	2		2		2		2		1	1	2	2				3	Adolescents	1		173	167	6		3274	8547	95	90		1		1		2
	1	9	9									68		24	1	5	Alone	2		1	3	5	Alone		4	1	2				3	Adolescents	1		231	226	5			1349	0	90		1		1		1
	1	9	9									69		24	1	5	Alone	1	3	1	5	5	Himself	3	2	1	2				3	Adolescents	1		234	222	12			3285	0	95		1		1		5	Unprotected sex, mother to child
	2	9	9									70		23	2	5	Sister	1	5	1	5	1		3	4	2	2				3	Adolescents	1		197	184	13			3870	0	95		1		1		2
	1	9	9									71		20	1	3		1	3	2		3		4	3	2	2				3	Adolescent clinic	1		189	182	7			3640	0	95		1		1		5	Mother to child, unprotected sex, sharing sharp instruments
	2	9	9									72		17	2	1		2		1	3	1		3	2	2	2				3	Adolescents clinic	1		162	158	4		5687	3678	0	95		1		1		5	Unprotected sex, mother to child
	2	9	9									73		21	2	5	Alone	1	2	1	1	1		3	2	2	2				3	Adolescents clinic	2		203	194	9		6598	3942	64	95		1		1		5	Mother to child, sharing sharp instruments
	1	9	9									74		24	1	5	Alone	2		2		5	Himself	2	1	1	2				3	Adolescents clinic	2		219	211	8		65867	46580	240	95		1		1		5	Mother to child,
	2	9	9									75		19	2	1		1	2	1	2	1		2	3	2	2				3	Adolescents clinic	1		172	160	12		6897	2564	0	95		1		1		5	Unprotected sex, mother to child
	1	9	9									76		21	1	1		1	3	1	3	1		3	4	2	2				3	Adolescents clinic	1		196	188	8		4563	78465	0	95		1		1		5	Accidents, mother to child, unprotected sex
	1	9	9									77		16	1	2		2		2		2		5	2	2	2				3	Adolescents clinic	1		146	140	6		3658	1965	0	95		1		1		5	Mother to child, sharp instruments
	1	9	9									78		19	1	3		2		2		5	Aunt	3	2	2	2				3	Adolescents	2		175	162	13	850	3298	4287	75	95		1		1		5	Unprotected sex, sharp instruments
	2	9	9									79		18	2	2		2		1	5	2		5	2	2	2				3	Adolescents clinic	1		162	157	5			3254	0	96		1		1		5	Mother to child, unprotected sex
	2	9	9									80		15	1	1		1	5	1	5	1		5	1	2	2				3	Adolescents clinic	1		121	113	8		3214	1264	450	95		1		1		1
	2	9	9									81		20	2	5	Alone	2		2		5	Himself	3	2	1	2				3	Adolescents clinic	1		182	170	12			3248	0	95		1		1		5	Unprotected sex, mother to child, sharing sharp instruments
	2	9	9									82		14	2	1		1	5	1	5	1		5	1	2	2				3	Adolescent	1		112	107	5		954	2168	105	97		1		1		5	Sharp instruments, accidents
	2	9	9									83		16	2	1		1	5	1	5	1		5	2	2	2				3	Adolescent clinic	2		135	122	13	588	1012	1284	250	95		1		1		1
	1	9	9									84		16	1	1		1	5	1	5	1		5	2	2	2				3	Adolescent clinic	1		151	142	9	580	1225	2364	0	95		1		1		5	Mother to child, sharing sharp instruments
	2	9	9									85		18	2	3		2		2		3		3	3	2	2				3	Adolescent clinic	2		165	165	0		984	1654	255	95		1		1		5	Mother to child, unprotected sex, sharp instruments
	2	9	9									86		19	2	5	Alone	2		1	4	5	Herself	3	2	1	2				3	Adolescent clinic	1		18	18	0	786	992	3642	250	96		1		3		5	Unprotected sex, sharp instruments
	1	9	9									87		23	1	5	Alone	1	5	2		5	Himself	3	2	1	2				3	Adolescent clinic	1		233	225	8		1020	654	0	95		1		1		5	Unprotected sex, mother to child, sharp instruments
	1	9	9									88		21	1	5	Alone	1	3	1	3	5	Alone	3	2	2	2				3	Adolescent clinic	1		33	33	0	628	998	13652	320	95		1		3		5	Mother to child, unprotected sex,
	1	9	9									89		22	1	2		2		2		2		5	2	2	2				3	Adolescent clinic	2		217	208	9		1030	988	0	96		1		1		1
	2	9	9									90		19	2	1		1	4	1	4	1		4	3	2	2				3	Adolescent clinic	1		21	21	0	795	1112	5328	0	963		1		3		5	Unprotected sex, sharing sharp objects
	1	6	6						86					18	1	1		1	2	1	3	1		3	2	2	2				3	Adolescent clinic	1		178	178	0		925	1265	94	95		1		1		5	Unprotected sex, mother to child
	2	6	6						87					17	2	2		2		1	3	2		5	3	2	2				3	Adolescent clinic	1		161	154	7		986	486542	0	98		1		1		5	Unprotected sex, mother to child
	1	6	6						88					21	1	5	Alone	2		2		5	Alone	2	1	1	2				3	Adolescent clinic	1		195	195	0		850		0	95		1		1		5	Mother to child, unprotected sex
	1	6	6						89					18	1	5	Alone	2		1	5	5	Himself	2	1	1	2				3	Adolescent clinic	1		163	162	0		1002	7234	0	96		1		1		5	Unprotected sex, sharp instruments
	1	6	6						90					22	2	5	Husband	1	2	1	3	5	Husband	3	2	2	2				3	Adolescent clinic	1		38	38	0	840	1118	2164	0	98		1		3		2
	1	2	2		90									21	1	5	Alone	1	2	2		5	Himself	2	1	1	2				3	Adolescent clinic	1		218	218	0	485	1008	24568	200	99		1		1		2
	2	7	7							1				17	2	5	Aunt from partenal side	2		2		3		1	2	2	2				3	Adolescent	2		108	96	16	1069	1187	103705	478	80		1		1		5	Mother to child, unprotected sex, sharp objects.
	2	7	7							2				19	2	1		1	2	1	2	1		2	2	2	1	2			3	Adolescents	1		6	6	5					70		1		3		2
	1	7	7							3				19	1	3		1	1	2		3		2	2	1	1	2			3	Adolescent	1		0	0	0	131	304	0	5190	100		1		1		2
	2	7	7							6				19	2	2		1	2	1	2	2			2	1	1	7	Just staying at home		3	Adolescent	1		28	28	28			64392	4083	100		1		3		2
	2	7	7							9				17	2	1		1	1	1	3	1		3	2	2	1	2			3	Adolescent	1		37	37	37			50	60981	70		1		2		1
	2	7	7							12				16	2	1		1	1	2		1			2	2	1	1			3	Adolescent	1		48	48	48	795	220	3779	2140	40		1		1		1
	2	7	7											17	2	3		2		1	1	3		5	1	2	2				2		1		1	1	1							1		1		2
	1	7	7											11	1	1		1	2	1	4	1		4	1	2	1	4			1		2		108	48	108	278	958	384	43000			3	To stop viral load	4	Not sure	5	Not sure
	2	7	7											15	2	1		1	3	1	3	1		3	2	1	2				2		1		240	240	240	502	983					1		1		1
	2	7	7							16				16	2	2		1	3	1	3	2		3	2	2	1	3			2		1		78	5	73		564		168	100		1		3		1
	1	7	7							17				17	2	2		1	5	1	5	2		5	4	1	2				3	Adolescent	2		152	106	46	567	490	2120	88	87		1		4	Not sure	2
	2	7	7							18				18	2	1		1	5	1	5	1		5	2	2	2				3	Adolescent	1		204	56	148	918	992			100		1		1		2
	1	7	7							19				15	2	3		2		2		3		5	1	2	2				2		1		178	116	62	154	586			82		1		1		5	Not sure
	1	7	7							20				15	1	1		1	5	1	5	1		5	2	2	2				3	Adolescent	1		56	56	56	438	589		50	85		2		2		3
	1	7	7							21				17	1	2		1	5	1	5	2			5	1	2				3	Adolescent	1		128	60	68	548	599					1		1		1
	1	7	7							22				19	1	3		1	5	1	5	3		5	2	1	2				3	Adolescent	1		54	50	4	484	876			90		2		2		5	Don't know
	2	7	7							23				19	2	3		1	5	2		3		3	1	1	2				3	Adolescent	1		4	4	4					67		1		3		5	Not sure
	2	7	7							24				18	2	3		2		1	5	3		3	2	2	2				3	Adolescent	1		68	59	9	262	805	57600	50	98		1		1		1
	1	7	7							25				11	1	1		1	3	1	3	1		3	2	2	2				3	Adolescent	1		68	56	68	904	1102			90		2		2		5	Don't know
	2	7	7							27				14	2	1		1	3	2		1		3	2	2	2				3	Adolescent	1		32	32	32	617	962	902	51	85		1		4	From my aunt	4
	2	7	7							28				17	2	3		2		1	2	3		3	2	2	2				3	Adolescent	1		53	53	53	301	937		104907	4514		1		1		1
	1	7	7							29				12	1	3		2		2				2	1	2	2				3	Adolescent	1		8	8	8					70		2		2		5	Don't know
	1	7	7							30				18	1			2		2		3		5	1	2	2				3	Adolescent	1		8	8	8					80		1		1		1
	2	7	7							31				14	2	1		2		2		3		2	1	2	2				3	Adolescent	1		56	56	59	441	606	791	570000	85		1		1		1
	1	7	7							26				19	1	5	Alone	2		1	3	1		3	4	2	2				3	Adolescent	2		24	24	24	457	715		20600	70		1		2		2
	2	7	7							32				17	2	3		2		2		3		3	3	2	2				3	Adolescent	2		108	108	7	205	965	6400	9300	65		1		1		1
	1	7	7							33				19	1	1		1	3	2		1		3	4	2	2				3	Adolescent	2		108	108	108	156	698		19000	80		1		2		1
	2	7	7							34				17	2	1		1	3	2		1		3	2	2	2				3	Adolescent	2		72	80	80		780			70		1		1		1
	2	7	7							35				15	2	1		1	5	1	2	1		2	2	2	2				3	Adolescent	1		130	58	58	1352	1659	1708	1708	1808		1		1		1
	2	7	7							36				17	2	2		2		2		2		1	2	2	2				3	Adolescent	1		4	4	4	978	978			40		1		3		2
	1	7	7							37				14	1	1		1	5	1	2	1		2	1	2	2				3	Adolescent	1		53	45	45	406	632			90		1		2		5	Idont know
	2	7	7							38				15	2	1		1	3	1	5	1		5	2	2	2				3	Adolescent	2		75	75	58	719	546	12624	3930	60		1		1		1
	1	7	7							39				17	1	3		2		1	3	3		5	2	2	2				3	Adolescent	1		105	69	105	516	736		20	108		1		1		2
	2	7	7							40				12	2	2		2		2		2		5	1	2	2				3	Adolescent	1		17	17	17	753	922			99		1		1		2
	2	7	7							41				10	2	2		2		2		2		5	1	2	2				3	Adolescent	1		13	13	13	547				45		2		2		5	Idont know
	2	7	7							42				17	2	5	Friend	2		2		5	Self	2	1	2	2				3	Adolescent	1		60	60	60	895	995			90		1		3		2
	1	7	7							43				12	1	1		1	3	1	3	1		3	1	2	2				3	Adolescent	1		132	129	132	357	679	23616	375962	75		1		1		2
	1	7	7							44				13	1	1		1	5	1	5	1		5	1	2	2				3	Adolescent	2		65	57	67	767	378	19057	145000	68		1		1		1
	2	7	7							45				16	2	3		1	5	1	5	3		5	1	1	2				3	Adolescent	1		45	33	45	415	965	2510	50	94		1		3		2
	2	7	7							46				9	2	1		1	5	1	5	1			1	2	2				3	Adolescent	1		71	12	80			839		76		1		1		1
	2	7	7							47				17	2	1		1	3	2		1		3	2	1	2				3	Adolescent	1		2	2	2							1		3		2
	1	7	7							48				15	1	3		1	5	2		3		5	1	1	1	2			3	Adolescent	1		180	180	180			8652	6284	84		2		2		5	Don't know
	2	7	7							49				14	2	2		1	2	1	5	2		5	2	2	2				3	Adolescent	1		165	165	165			5382	48530	58		1		1		2
	2	7	7							50				16	2	3		1	2	2		3		2	2	2	2				3	Adolescent	1		189	189	189					84		2		1		4
	2	7	7							51				13	2	1		1	2	1	5	1		2	1	2	1	3			3	Adolescent	1		153	101	52	1041	1508	7870	390	78		1		2		3
	2	7	7							52				17	2	5	She lives with her boss	1	2	1	3	5	Boss	5	5	1	2				3	Adolescent	2		7	7	7					80		1		4	She used a Sharp object which was used by the inflected person	2
	1	7	7							53				17	1	1		1	5	1	5	1		5	1	1	2				3	Adolescent	2		129	111	18	517	493	76100	50	84		2		1		1
	1	7	7							54				16	1	1		1	2	1	2	1		2	2	2	2				3	Adolescent	1		117	117	117	469	469	227000	75	65		1		4	Grand mother	2
	1	7	7							49				10	1	2		2		2		2		1	1	2	2				3	Adolescent	1		33	25	8	792	772	678	1500	70		2		2		5	I don't know
	2	7	7							55				17	2	3		2		2		3		2	2	1	2				3	Adolescent	1		19	19	19	581				75		1		3		2
	1	7	7							57				18	1	3		2		2		3		2	1	1	2				3	Adolescents	2		105	105	105	303	387	61055	58123	90		1		1		2
	2	7	7							58				15	2	1		1	3	2		1		3	2	2	2				3	Adolescents	2		69	69	69	758	372	9120	176000	75		1		1		1
	2	7	7							59				13	2	2		2		2		2		5	2	2	1	3			3	Adolescents	2		126	92	96	537	699	2000	199	82		1		1		1
	1	7	7							60				10	1	2		1	4	1	5	2		3	1	2	2				3	Adolescents	1		50	50	50	1701	1798			100		2		2		5	Don't know
	2	7	7							61				10	2	1		1	5	2		1		5	1	2	2				3	Adolescents	1		65	65	48	1225	1717	1836		85		2		2
	2	7	7							62				17	2	1		2		1	2	1		2	1	2	2				3	Adolescents	1		69	69	69	463	694	19600	2970	90		1		2		2
	2	7	7							63				18	2	1		1	5	2		1		3	2	2	2				3	Adolescents	1		26	26	0	814				100		1		3		2
	2	7	7							64				17	2	2		2		2		2		1	1	1	2				3	Adolescents	1		33	3	40	667	431	20		90		1		3		2
	2	7	7							65				13	2	3		1	5	1	5	3		5	1	2	2				3	Adolescent	1		33	32	33	326	450	474		90		1		2		5	I don't know
	2	7	7							66				20	2	1		1	2	1	1	1		1	2	1	2				3	Adolescent	1		3	3	3					50		1		3		2
	2	7	7							67				19	2	5	Boyfriend	2		2		5	Boyfriend	5	1	2	2				3	Adolescent	1		1	1	1							1		3		2
	1	7	7							68				15	1	1		1	5	2		1		1	1	2	2				3	Adolescent	1		256	22	234	894	718			95		1		2		5	Don't know
	2	7	7							69				13	2	1		1	5	1	5	1		5	2	2	2				3	Adolescent	1		111	106	105	157	775	5241	1170	50		1		1		1
	1	7	7							70				20	1	5	Alone	1	5	1	5	5	Self	3	2	1	2				3	Adolescent	1		27	27	1	173	250			60		1		2		2
	2	7	7							71				17	2	2		2		2		2		5	2	2	2				3	Adolescent	1		4	4	4	431	978	50	50	65		1		2		2
	2	7	7							72				17	2	2		2		2		2		2	2	2	2				3	Adolescent	1		94	95	3	732	510	808	294000	87		1		1		3
	1	7	7							73				18	1	5	Friends	1	5	1	3	5	Self	3	2	1	2				3	Adolescent	1		65	65	204	485				50		1		1		5	Not sure
	1	7	7							74				19	1	3		2		2		5	Self	5	1	1	2				3	Adolescent	1		2	2	2							1		2		1
	2	7	7							75				18	2	5	Friends	2		2		5	Self	5	1	1	2				3	Adolescent	1		13	12	12				50	60		1		3		2
	1	7	7							76				11	1	1		1	5	2		1		5	1	2	2				3	Adolescent	2		109	106	132	1584	1458	28150	839	95		1		1		1
	2	7	7							77				13	2	3		1	5	1	5	3		3	1	2	2				3	Adolescent	2		14	14	60	540	750	76935	173000	65		1		1		2
	1	7	7							78				9	1	3		2		2		3		2	1	2	2				3	Adolescent	1		21	21	60	1557		696	1490	80		2		2		5	Don't know
	2	7	7							79				19	2	5	Husband	2		2		5	Husband	4	4	1	2				3	Adolescent	1		50	50	108	42	132	54	54	95		1		3		2
	2	7	7							80				16	2	3		1	1	2		3		3	2	2	2				3	Adolescent	1		58	59	192	1247	3226	1450	2470	99		1		1		1
	2	7	7							81				11	2	1		1	3	1	3	1		3	1	2	2				3	Adolescent	1		54	54	132	1700	2247	2300	1478	90		1		2		2
	2	7	7							82				14	2	3		1	5	2		3		3	1	2	2				3	Adolescent	1		12	12	168			1465		90		1		1		5	Not sure
	2	7	7							83				19	2	5	Friend	2		1	5	1		5	2	2	1	3			3	Adolescent	1		230	220	60	536	328	1927	96	85		1		1		2
	2	7	7							84				15	2	1		2		1	5	1		5	1	2	2				3	Adolescent	1		52	52	52			7854	78542	85		1		2		3
	1	7	7							85				16	1	3		2		2		3		5	1	2	2				3	Adolescent	1		65	108	43			70800	70899	68		1		4	He doesn't know	4
	1	7	7							86				18	1	2		2		1	2	2		5	2	2	2				3	Adolescents	2		67	205	138			5084	78012	67		1		3		2
	1	7	7							87				19	1	1		1	2	1	3	1		3	2	1	2				3	Adolescents	2		25	95	70			36580	50836	68		1		2		1
	2	7	7							88				14	2	2				2		2		4	1	2	2				3	Adolescents	1		51	100	49			30251	76802	88		1		2		3
	2	7	7							89				11	2	3		2		1	4	3		5	1	2	2				3	Adolescent	1		32	54	22			12040	45070	68		1		2		1
	1	7	7							90				20	1	3		2		2		3		5	2	1	2				3	Adolescent	2		56	150	94			23040	80620	70		1		2		2
[truncated: 84 more columns]
